# Supplementary material for: Genome graphs reveal the importance of structural variation in Mycobacterium tuberculosis evolution and drug resistance
Source: Nat Commun. 2025 Nov 28;16:10746. doi: 10.1038/s41467-025-65779-9 (PMC12663572; doi:10.1038/s41467-025-65779-9)
Supplement: Supplementary file 5 — Supplementary Data 3 [file 41467_2025_65779_MOESM5_ESM.csv]

Supplementary Data 3: RNA-Seq results of L1.2.1 vs L1.1.1/L1.1.2
	Row.names	logFC	AveExpr	t	P.Value	adj.P.Val	B	Category	V1	V2	V3	V4	V5	V6	V7	V8	V9	Name	Function	Product
1	Rv0001	-0.122026539367413	11.7471344309114	-1.81163887212662	0.124151279192182	0.245901668506857	-5.99046426164279	Not Significant	NC_000962.3	Mycobrowser_v4	CDS	1	1524	.	+	Locus=Rv0001;Name=dnaA;Function=Plays	Locus=Rv0001;Name=dnaA;Function=Plays	dnaA	Plays	NA
2	Rv0002	0.0231024130700774	8.30015818070334	0.181760133811453	0.862245131221489	0.915038854078496	-7.48664171921563	Not Significant	NC_000962.3	Mycobrowser_v4	CDS	2052	3260	.	+	Locus=Rv0002;Name=dnaN;Function=DNA	Locus=Rv0002;Name=dnaN;Function=DNA	dnaN	DNA	NA
3	Rv0003	0.0994593384837525	8.73722598270542	0.414390688253628	0.694169966223672	0.805278542039503	-7.40649341374153	Not Significant	NC_000962.3	Mycobrowser_v4	CDS	3280	4437	.	+	Locus=Rv0003;Name=recF;Function=The	Locus=Rv0003;Name=recF;Function=The	recF	The	NA
4	Rv0004	-0.341823483424617	6.31885932612493	-4.27922644733421	0.00626463398066465	0.0354904737303447	-2.76613306430201	Not Significant	NC_000962.3	Mycobrowser_v4	CDS	4434	4997	.	+	Locus=Rv0004;Name=Rv0004;Function=Function	Locus=Rv0004;Name=Rv0004;Function=Function	Rv0004	Function	NA
5	Rv0005	-0.143945870347576	12.4505409020742	-0.911156008416826	0.400168229754716	0.556233839359056	-7.05081658772875	Not Significant	NC_000962.3	Mycobrowser_v4	CDS	5240	7267	.	+	Locus=Rv0005;Name=gyrB;Function=DNA	Locus=Rv0005;Name=gyrB;Function=DNA	gyrB	DNA	NA
6	Rv0006	-0.23006678995297	9.72995881902406	-3.16821192592216	0.0216269497477869	0.0765200803803514	-4.14387143901188	Not Significant	NC_000962.3	Mycobrowser_v4	CDS	7302	9818	.	+	Locus=Rv0006;Name=gyrA;Function=DNA	Locus=Rv0006;Name=gyrA;Function=DNA	gyrA	DNA	NA
7	Rv0007	-0.262836736918672	8.5893424797303	-2.87885227324815	0.03081139452055	0.0967860754430837	-4.53021416223638	Not Significant	NC_000962.3	Mycobrowser_v4	CDS	9914	10828	.	+	Locus=Rv0007;Name=Rv0007;Function=Unknown;Product=Possible	Locus=Rv0007;Name=Rv0007;Function=Unknown;Product=Possible	Rv0007	Unknown	Possible
8	Rv0008c	-0.228671813513929	7.07457850927212	-2.25845307368234	0.0683927458702279	0.163329848339858	-5.38097553933456	Not Significant	NC_000962.3	Mycobrowser_v4	CDS	11874	12311	.	-	Locus=Rv0008c;Name=Rv0008c;Function=Unknown;Product=Possible	Locus=Rv0008c;Name=Rv0008c;Function=Unknown;Product=Possible	Rv0008c	Unknown	Possible
9	Rv0009	-0.244116810404462	11.5947305264008	-0.960340294609517	0.37694961355383	0.534782947079138	-7.00406376220707	Not Significant	NC_000962.3	Mycobrowser_v4	CDS	12468	13016	.	+	Locus=Rv0009;Name=ppiA;Function=PPIases	Locus=Rv0009;Name=ppiA;Function=PPIases	ppiA	PPIases	NA
10	Rv0010c	-0.3669542909029	10.4715932843062	-1.21861537520506	0.272386500220124	0.426610969358842	-6.73200954246472	Not Significant	NC_000962.3	Mycobrowser_v4	CDS	13133	13558	.	-	Locus=Rv0010c;Name=Rv0010c;Function=Unknown;Product=Probable	Locus=Rv0010c;Name=Rv0010c;Function=Unknown;Product=Probable	Rv0010c	Unknown	Probable
11	Rv0011c	0.22883941635255	8.74537383805839	1.77186783505009	0.130957693946605	0.255354381182458	-6.04345877637665	Not Significant	NC_000962.3	Mycobrowser_v4	CDS	13714	13995	.	-	Locus=Rv0011c;Name=Rv0011c;Function=Unknown;Product=Probable	Locus=Rv0011c;Name=Rv0011c;Function=Unknown;Product=Probable	Rv0011c	Unknown	Probable
12	Rv0012	-0.0302658432038676	8.17097369954562	-0.275720506200609	0.792768262571345	0.866213946638876	-7.46158734494745	Not Significant	NC_000962.3	Mycobrowser_v4	CDS	14089	14877	.	+	Locus=Rv0012;Name=Rv0012;Function=Unknown;Product=Probable	Locus=Rv0012;Name=Rv0012;Function=Unknown;Product=Probable	Rv0012	Unknown	Probable
13	Rv0013	-0.165499433503149	5.85525921434641	-0.941256399996162	0.38582934197499	0.54328791568982	-7.02241562058125	Not Significant	NC_000962.3	Mycobrowser_v4	CDS	14914	15612	.	+	Locus=Rv0013;Name=trpG;Function=Possibly	Locus=Rv0013;Name=trpG;Function=Possibly	trpG	Possibly	NA
14	Rv0014c	-0.48869221742606	8.60629173922359	-3.39739336269152	0.0164889472119248	0.0641749825488113	-3.84516007249047	Not Significant	NC_000962.3	Mycobrowser_v4	CDS	15590	17470	.	-	Locus=Rv0014c;Name=pknB;Function=Involved	Locus=Rv0014c;Name=pknB;Function=Involved	pknB	Involved	NA
15	Rv0015c	-0.0455583538605069	8.59493836257138	-0.706770505119761	0.508362559231785	0.653145274968646	-7.22456089776179	Not Significant	NC_000962.3	Mycobrowser_v4	CDS	17467	18762	.	-	Locus=Rv0015c;Name=pknA;Function=Involved	Locus=Rv0015c;Name=pknA;Function=Involved	pknA	Involved	NA
16	Rv0016c	-0.173257201742087	10.8213199886639	-2.63390553149967	0.0419703866962663	0.120197752039638	-4.86369105443089	Not Significant	NC_000962.3	Mycobrowser_v4	CDS	18759	20234	.	-	Locus=Rv0016c;Name=pbpA;Function=Involved	Locus=Rv0016c;Name=pbpA;Function=Involved	pbpA	Involved	NA
17	Rv0017c	-0.518848881285083	7.53607600613453	-5.40415833553012	0.00214280820617262	0.0191101226823723	-1.55589624569659	Not Significant	NC_000962.3	Mycobrowser_v4	CDS	20231	21640	.	-	Locus=Rv0017c;Name=rodA;Function=This	Locus=Rv0017c;Name=rodA;Function=This	rodA	This	NA
18	Rv0018c	0.12137552965795	8.51495623548028	1.71607028919863	0.141136309636469	0.270992855009935	-6.11725641299744	Not Significant	NC_000962.3	Mycobrowser_v4	CDS	21637	23181	.	-	Locus=Rv0018c;Name=pstP;Function=Involved	Locus=Rv0018c;Name=pstP;Function=Involved	pstP	Involved	NA
19	Rv0019c	-0.0635033367286706	8.23140866368319	-0.435028086099031	0.679993828965184	0.796403831073233	-7.39650192424275	Not Significant	NC_000962.3	Mycobrowser_v4	CDS	23270	23737	.	-	Locus=Rv0019c;Name=fhaB;Function=Signal	Locus=Rv0019c;Name=fhaB;Function=Signal	fhaB	Signal	NA
20	Rv0020c	0.017405287545845	11.1735501970366	0.131407495122386	0.900099611042569	0.938940682438402	-7.49588145662611	Not Significant	NC_000962.3	Mycobrowser_v4	CDS	23861	25444	.	-	Locus=Rv0020c;Name=fhaA;Function=Signal	Locus=Rv0020c;Name=fhaA;Function=Signal	fhaA	Signal	NA
21	Rv0021c	-0.393252907234599	8.83563792966086	-1.00769397376819	0.355619080100333	0.514332760962652	-6.95740577423616	Not Significant	NC_000962.3	Mycobrowser_v4	CDS	25913	26881	.	-	Locus=Rv0021c;Name=Rv0021c;Function=Function	Locus=Rv0021c;Name=Rv0021c;Function=Function	Rv0021c	Function	NA
22	Rv0022c	1.44215076279957	3.16113761950704	2.04423168930403	0.0909096618947025	0.199672914274369	-5.67553660862242	Not Significant	NC_000962.3	Mycobrowser_v4	CDS	27023	27442	.	-	Locus=Rv0022c;Name=whiB5;Function=Involved	Locus=Rv0022c;Name=whiB5;Function=Involved	whiB5	Involved	NA
23	Rv0023	0.535247367140795	6.28719254748389	4.51532251767491	0.00493115228018204	0.0305551522418091	-2.49700148511487	Not Significant	NC_000962.3	Mycobrowser_v4	CDS	27595	28365	.	+	Locus=Rv0023;Name=Rv0023;Function=Possibly	Locus=Rv0023;Name=Rv0023;Function=Possibly	Rv0023	Possibly	NA
24	Rv0024	0.150458266723819	7.03013135728611	0.464589000746658	0.659941028078394	0.778566378078542	-7.3814028425367	Not Significant	NC_000962.3	Mycobrowser_v4	CDS	28362	29207	.	+	Locus=Rv0024;Name=Rv0024;Function=Unknown.	Locus=Rv0024;Name=Rv0024;Function=Unknown.	Rv0024	Unknown.	NA
25	Rv0025	0.341512067808472	4.08615106926861	4.40148588151699	0.0055288499208073	0.0328523418195145	-2.62572868002549	Not Significant	NC_000962.3	Mycobrowser_v4	CDS	29245	29607	.	+	Locus=Rv0025;Name=Rv0025;Function=Function	Locus=Rv0025;Name=Rv0025;Function=Function	Rv0025	Function	NA
26	Rv0026	0.0308109513149502	6.97998722533728	0.383329476578649	0.715767710368894	0.819343508457569	-7.42066892301209	Not Significant	NC_000962.3	Mycobrowser_v4	CDS	29722	31068	.	+	Locus=Rv0026;Name=Rv0026;Function=Function	Locus=Rv0026;Name=Rv0026;Function=Function	Rv0026	Function	NA
27	Rv0027	-0.580399794448742	6.15746991423051	-4.87953040301774	0.00346115958066617	0.0244924237962777	-2.09791432288563	Not Significant	NC_000962.3	Mycobrowser_v4	CDS	31189	31506	.	+	Locus=Rv0027;Name=Rv0027;Function=Unknown;Product=Conserved	Locus=Rv0027;Name=Rv0027;Function=Unknown;Product=Conserved	Rv0027	Unknown	Conserved
28	Rv0028	-0.251566399250091	7.56725456732164	-1.71293139497458	0.141731596247533	0.271867606010547	-6.12138727281039	Not Significant	NC_000962.3	Mycobrowser_v4	CDS	31514	31819	.	+	Locus=Rv0028;Name=Rv0028;Function=Unknown;Product=Conserved	Locus=Rv0028;Name=Rv0028;Function=Unknown;Product=Conserved	Rv0028	Unknown	Conserved
29	Rv0029	-0.432880353754446	7.02728959618764	-5.11051954573255	0.00279054379092661	0.0218088281812979	-1.85461744416283	Not Significant	NC_000962.3	Mycobrowser_v4	CDS	32057	33154	.	+	Locus=Rv0029;Name=Rv0029;Function=Function	Locus=Rv0029;Name=Rv0029;Function=Function	Rv0029	Function	NA
30	Rv0030	-0.137267817716244	6.93008819205248	-1.19433602302371	0.281023195758918	0.436623663829824	-6.75928958191943	Not Significant	NC_000962.3	Mycobrowser_v4	CDS	33224	33553	.	+	Locus=Rv0030;Name=Rv0030;Function=Unknown;Product=Conserved	Locus=Rv0030;Name=Rv0030;Function=Unknown;Product=Conserved	Rv0030	Unknown	Conserved
31	Rv0031	0.17780224653148	6.18662574041931	2.12430230775457	0.0817047338032839	0.185861146529578	-5.56574332675701	Not Significant	NC_000962.3	Mycobrowser_v4	CDS	33582	33794	.	+	Locus=Rv0031;Name=Rv0031;Function=Normally,	Locus=Rv0031;Name=Rv0031;Function=Normally,	Rv0031	Normally,	NA
32	Rv0032	0.493042930489374	7.121442550661	2.77588268093647	0.0350509648840181	0.105342359327103	-4.66979771096359	Not Significant	NC_000962.3	Mycobrowser_v4	CDS	34295	36610	.	+	Locus=Rv0032;Name=bioF2;Function=Could	Locus=Rv0032;Name=bioF2;Function=Could	bioF2	Could	NA
33	Rv0033	0.012830373178657	5.07372623717075	0.0433789538958083	0.966922113217405	0.979760704150518	-7.50492241202988	Not Significant	NC_000962.3	Mycobrowser_v4	CDS	36607	36870	.	+	Locus=Rv0033;Name=acpA;Function=Key	Locus=Rv0033;Name=acpA;Function=Key	acpA	Key	NA
34	Rv0034	0.501081864324408	5.08213172767277	1.21548530752176	0.27348668061674	0.42790530675686	-6.73554432280107	Not Significant	NC_000962.3	Mycobrowser_v4	CDS	36867	37262	.	+	Locus=Rv0034;Name=Rv0034;Function=Function	Locus=Rv0034;Name=Rv0034;Function=Function	Rv0034	Function	NA
35	Rv0035	-0.285683899151049	7.09139420057206	-1.96563379793179	0.100986428782873	0.21404997457535	-5.78274718688698	Not Significant	NC_000962.3	Mycobrowser_v4	CDS	37259	38947	.	+	Locus=Rv0035;Name=fadD34;Function=Function	Locus=Rv0035;Name=fadD34;Function=Function	fadD34	Function	NA
36	Rv0036c	-0.238911057600583	7.75544552021267	-2.3263349204259	0.0625434097412287	0.153664461728995	-5.2872879986276	Not Significant	NC_000962.3	Mycobrowser_v4	CDS	39056	39829	.	-	Locus=Rv0036c;Name=Rv0036c;Function=Function	Locus=Rv0036c;Name=Rv0036c;Function=Function	Rv0036c	Function	NA
37	Rv0037c	-0.200547801195648	5.84565336980942	-3.10249576674036	0.0234112464271387	0.0805628391639466	-4.23076804159737	Not Significant	NC_000962.3	Mycobrowser_v4	CDS	39877	41202	.	-	Locus=Rv0037c;Name=Rv0037c;Function=Unknown;	Locus=Rv0037c;Name=Rv0037c;Function=Unknown;	Rv0037c	Unknown	NA
38	Rv0038	-0.15136650118089	8.9650770039054	-1.49212349968586	0.190346242758762	0.331388561636612	-6.40525922002345	Not Significant	NC_000962.3	Mycobrowser_v4	CDS	41304	41912	.	+	Locus=Rv0038;Name=Rv0038;Function=Function	Locus=Rv0038;Name=Rv0038;Function=Function	Rv0038	Function	NA
39	Rv0039c	-0.0444244872081061	6.41874074385219	-0.428503206894286	0.684460474045897	0.79879756489816	-7.39971004298735	Not Significant	NC_000962.3	Mycobrowser_v4	CDS	42004	42351	.	-	Locus=Rv0039c;Name=Rv0039c;Function=Unknown;Product=Possible	Locus=Rv0039c;Name=Rv0039c;Function=Unknown;Product=Possible	Rv0039c	Unknown	Possible
40	Rv0040c	-0.0713470896408683	8.13621032580072	-0.922896110877163	0.394526994920222	0.551346163098565	-7.03981961923615	Not Significant	NC_000962.3	Mycobrowser_v4	CDS	42433	43365	.	-	Locus=Rv0040c;Name=mtc28;Function=Unknown;Product=Secreted	Locus=Rv0040c;Name=mtc28;Function=Unknown;Product=Secreted	mtc28	Unknown	Secreted
41	Rv0041	0.223968237475768	10.4678982412161	1.27900992775499	0.251912232575024	0.403217053804898	-6.66280814361844	Not Significant	NC_000962.3	Mycobrowser_v4	CDS	43562	46471	.	+	Locus=Rv0041;Name=leuS;Function=Involved	Locus=Rv0041;Name=leuS;Function=Involved	leuS	Involved	NA
42	Rv0042c	0.0937024952768368	8.36210851517779	0.411180869041961	0.696387506436045	0.80640885898515	-7.4080064816034	Not Significant	NC_000962.3	Mycobrowser_v4	CDS	46581	47207	.	-	Locus=Rv0042c;Name=Rv0042c;Function=Possibly	Locus=Rv0042c;Name=Rv0042c;Function=Possibly	Rv0042c	Possibly	NA
43	Rv0043c	-0.128793724012944	8.0004193163311	-0.503471526108854	0.634039747132456	0.7595643038305	-7.36015083063051	Not Significant	NC_000962.3	Mycobrowser_v4	CDS	47366	48100	.	-	Locus=Rv0043c;Name=Rv0043c;Function=Involved	Locus=Rv0043c;Name=Rv0043c;Function=Involved	Rv0043c	Involved	NA
44	Rv0044c	0.276549495961719	7.89036107396482	3.86472487512611	0.00972757427116712	0.0458905685616757	-3.2588991175943	Not Significant	NC_000962.3	Mycobrowser_v4	CDS	48233	49027	.	-	Locus=Rv0044c;Name=Rv0044c;Function=Function	Locus=Rv0044c;Name=Rv0044c;Function=Function	Rv0044c	Function	NA
45	Rv0045c	-0.248811219660984	8.41314170241592	-3.49685401293771	0.014695207642104	0.0586001517859312	-3.71774386941498	Not Significant	NC_000962.3	Mycobrowser_v4	CDS	49043	49939	.	-	Locus=Rv0045c;Name=Rv0045c;Function=Function	Locus=Rv0045c;Name=Rv0045c;Function=Function	Rv0045c	Function	NA
46	Rv0046c	0.183142406234257	9.97075272595261	1.68333415079241	0.147467578701407	0.278478319410905	-6.16022275106632	Not Significant	NC_000962.3	Mycobrowser_v4	CDS	50021	51124	.	-	Locus=Rv0046c;Name=ino1;Function=Involved	Locus=Rv0046c;Name=ino1;Function=Involved	ino1	Involved	NA
47	Rv0047c	0.261012366928462	7.99465402906975	3.39368913894588	0.0165603192158791	0.064242594786879	-3.84993209189212	Not Significant	NC_000962.3	Mycobrowser_v4	CDS	51185	51727	.	-	Locus=Rv0047c;Name=Rv0047c;Function=Function	Locus=Rv0047c;Name=Rv0047c;Function=Function	Rv0047c	Function	NA
48	Rv0048c	-0.15380903114533	7.19032469363697	-1.15600082264366	0.295146460683685	0.453250722843817	-6.80169806640038	Not Significant	NC_000962.3	Mycobrowser_v4	CDS	51828	52697	.	-	Locus=Rv0048c;Name=Rv0048c;Function=Unknown;Product=Possible	Locus=Rv0048c;Name=Rv0048c;Function=Unknown;Product=Possible	Rv0048c	Unknown	Possible
49	Rv0049	-0.420061922773291	8.70228075711434	-6.25214073048102	0.00105625988421189	0.0132611724817828	-0.75495750866375	Not Significant	NC_000962.3	Mycobrowser_v4	CDS	52831	53244	.	+	Locus=Rv0049;Name=Rv0049;Function=Function	Locus=Rv0049;Name=Rv0049;Function=Function	Rv0049	Function	NA
50	Rv0050	-0.477056577362656	8.9701620735827	-5.25755301924661	0.00244163092497959	0.0200007020631126	-1.70358857595095	Not Significant	NC_000962.3	Mycobrowser_v4	CDS	53663	55699	.	+	Locus=Rv0050;Name=ponA1;Function=Involved	Locus=Rv0050;Name=ponA1;Function=Involved	ponA1	Involved	NA
51	Rv0051	-0.361406461151348	7.09604880245683	-4.14196847216906	0.00722674858279716	0.0387417430912487	-2.92643746318847	Not Significant	NC_000962.3	Mycobrowser_v4	CDS	55696	57378	.	+	Locus=Rv0051;Name=Rv0051;Function=Unknown;Product=Probable	Locus=Rv0051;Name=Rv0051;Function=Unknown;Product=Probable	Rv0051	Unknown	Probable
52	Rv0052	-0.498526579151954	7.56246491736656	-4.70076368193308	0.00410862212908937	0.0273814337781093	-2.29139569936503	Not Significant	NC_000962.3	Mycobrowser_v4	CDS	57410	57973	.	+	Locus=Rv0052;Name=Rv0052;Function=Function	Locus=Rv0052;Name=Rv0052;Function=Function	Rv0052	Function	NA
53	Rv0053	-0.517722971681019	10.1746551772817	-1.2523511298521	0.260774614373383	0.41291082145696	-6.69358449750114	Not Significant	NC_000962.3	Mycobrowser_v4	CDS	58192	58482	.	+	Locus=Rv0053;Name=rpsF;Function=Binds	Locus=Rv0053;Name=rpsF;Function=Binds	rpsF	Binds	NA
54	Rv0054	-0.337202632761688	9.50841431072813	-0.964370803279096	0.375095113925968	0.53318852571215	-7.00015417931288	Not Significant	NC_000962.3	Mycobrowser_v4	CDS	58586	59080	.	+	Locus=Rv0054;Name=ssb;Function=This	Locus=Rv0054;Name=ssb;Function=This	ssb	This	NA
55	Rv0055	-0.251117328674018	7.60398835548834	-1.1041370283101	0.315223772222958	0.474147451408935	-6.85771420803552	Not Significant	NC_000962.3	Mycobrowser_v4	CDS	59122	59376	.	+	Locus=Rv0055;Name=rpsR1;Function=This	Locus=Rv0055;Name=rpsR1;Function=This	rpsR1	This	NA
56	Rv0056	-0.561813852450149	6.81289071886047	-1.78444648844351	0.128765688420587	0.251963830735508	-6.02673139109543	Not Significant	NC_000962.3	Mycobrowser_v4	CDS	59409	59867	.	+	Locus=Rv0056;Name=rplI;Function=Binds	Locus=Rv0056;Name=rplI;Function=Binds	rplI	Binds	NA
57	Rv0057	0.176998702294775	7.87167971735219	0.353894418795902	0.736509839823456	0.832315997849271	-7.43313460277591	Not Significant	NC_000962.3	Mycobrowser_v4	CDS	59896	60417	.	+	Locus=Rv0057;Name=Rv0057;Function=Unknown;Product=Hypothetical	Locus=Rv0057;Name=Rv0057;Function=Unknown;Product=Hypothetical	Rv0057	Unknown	Hypothetical
58	Rv0058	0.162029458874125	8.96531056577038	0.503416267318264	0.634076162164772	0.7595643038305	-7.36018214234319	Not Significant	NC_000962.3	Mycobrowser_v4	CDS	60396	63020	.	+	Locus=Rv0058;Name=dnaB;Function=Participates	Locus=Rv0058;Name=dnaB;Function=Participates	dnaB	Participates	NA
59	Rv0059	0.482037891690889	7.09654766113697	2.33743482687849	0.0616382932827404	0.152553057938009	-5.27196482393724	Not Significant	NC_000962.3	Mycobrowser_v4	CDS	63200	63892	.	+	Locus=Rv0059;Name=Rv0059;Function=Unknown;Product=Hypothetical	Locus=Rv0059;Name=Rv0059;Function=Unknown;Product=Hypothetical	Rv0059	Unknown	Hypothetical
60	Rv0060	0.195023968571082	9.09316434422979	2.06191096396501	0.0887890065301555	0.196114602763002	-5.65133813299732	Not Significant	NC_000962.3	Mycobrowser_v4	CDS	63909	64967	.	+	Locus=Rv0060;Name=Rv0060;Function=Function	Locus=Rv0060;Name=Rv0060;Function=Function	Rv0060	Function	NA
61	Rv0061c	-0.287818617232978	5.77976076546912	-2.59676388110569	0.0440151837891542	0.123480398815189	-4.914640778061	Not Significant	NC_000962.3	Mycobrowser_v4	CDS	65012	65350	.	-	Locus=Rv0061c;Name=Rv0061c;Function=Unknown;Product=Hypothetical	Locus=Rv0061c;Name=Rv0061c;Function=Unknown;Product=Hypothetical	Rv0061c	Unknown	Hypothetical
62	Rv0062	-0.447841604077416	7.11133311747633	-4.30064687261115	0.00612803119415	0.0350224631536444	-2.74137172646437	Not Significant	NC_000962.3	Mycobrowser_v4	CDS	65552	66694	.	+	Locus=Rv0062;Name=celA1;Function=The	Locus=Rv0062;Name=celA1;Function=The	celA1	The	NA
63	Rv0063	-0.0109522992656341	8.47708250970265	-0.106338765377289	0.919063187408859	0.948720902164982	-7.49938057468916	Not Significant	NC_000962.3	Mycobrowser_v4	CDS	66923	68362	.	+	Locus=Rv0063;Name=Rv0063;Function=Function	Locus=Rv0063;Name=Rv0063;Function=Function	Rv0063	Function	NA
64	Rv0064	0.0320612098988935	10.1175219135777	0.296617549234786	0.777574921496051	0.858044115243161	-7.45465045136185	Not Significant	NC_000962.3	Mycobrowser_v4	CDS	68620	71559	.	+	Locus=Rv0064;Name=Rv0064;Function=Unknown;Product=Probable	Locus=Rv0064;Name=Rv0064;Function=Unknown;Product=Probable	Rv0064	Unknown	Probable
65	Rv0064A	-0.0800765577975913	6.13784967960622	-0.498619825107111	0.637241322787708	0.762090125294903	-7.36288803171624	Not Significant	NC_000962.3	Mycobrowser_v4	CDS	71589	71828	.	+	Locus=Rv0064A;Name=vapB1;Function=Unknown;Product=Possible	Locus=Rv0064A;Name=vapB1;Function=Unknown;Product=Possible	vapB1	Unknown	Possible
66	Rv0065	-0.131973510704368	6.60119596566282	-0.873595596033852	0.418635219608427	0.573707138984506	-7.08529437959621	Not Significant	NC_000962.3	Mycobrowser_v4	CDS	71821	72222	.	+	Locus=Rv0065;Name=vapC1;Function=Unknown;Product=Possible	Locus=Rv0065;Name=vapC1;Function=Unknown;Product=Possible	vapC1	Unknown	Possible
67	Rv0066c	0.21234527783289	8.81356179230476	1.97506168680986	0.0997196673642499	0.213012593513535	-5.76992262087997	Not Significant	NC_000962.3	Mycobrowser_v4	CDS	72274	74511	.	-	Locus=Rv0066c;Name=icd2;Function=Involved	Locus=Rv0066c;Name=icd2;Function=Involved	icd2	Involved	NA
68	Rv0067c	1.19901444582916	8.10370786345017	10.1445596892783	8.79703637174874e-05	0.00412506813962001	2.03811758126762	Significantly Enriched	NC_000962.3	Mycobrowser_v4	CDS	74629	75198	.	-	Locus=Rv0067c;Name=Rv0067c;Function=Possibly	Locus=Rv0067c;Name=Rv0067c;Function=Possibly	Rv0067c	Possibly	NA
69	Rv0068	0.447110151425272	5.87953497563079	6.65864817168826	0.000772446704638271	0.0112177708001946	-0.400714181291403	Not Significant	NC_000962.3	Mycobrowser_v4	CDS	75301	76212	.	+	Locus=Rv0068;Name=Rv0068;Function=Function	Locus=Rv0068;Name=Rv0068;Function=Function	Rv0068	Function	NA
70	Rv0069c	-0.962321193376193	9.82264332583839	-13.4758282038587	1.92902175767993e-05	0.00186271921410392	3.69227078772343	Not Significant	NC_000962.3	Mycobrowser_v4	CDS	76237	77622	.	-	Locus=Rv0069c;Name=sdaA;Function=Involved	Locus=Rv0069c;Name=sdaA;Function=Involved	sdaA	Involved	NA
71	Rv0070c	-0.806545422304368	7.40192062977783	-5.2531743005794	0.00245126795583369	0.0200007020631126	-1.70804391990768	Not Significant	NC_000962.3	Mycobrowser_v4	CDS	77619	78896	.	-	Locus=Rv0070c;Name=glyA2;Function=Key	Locus=Rv0070c;Name=glyA2;Function=Key	glyA2	Key	NA
72	Rv0071	0.261910347669047	6.05824453879713	2.99569191207312	0.0266678367504798	0.0882382754608527	-4.37308750439259	Not Significant	NC_000962.3	Mycobrowser_v4	CDS	79486	80193	.	+	Locus=Rv0071;Name=Rv0071;Function=Unknown;Product=Possible	Locus=Rv0071;Name=Rv0071;Function=Unknown;Product=Possible	Rv0071	Unknown	Possible
73	Rv0072	0.169639647352607	9.12174174717927	1.42175740095722	0.208934389986588	0.354130252145534	-6.49237692688817	Not Significant	NC_000962.3	Mycobrowser_v4	CDS	80624	81673	.	+	Locus=Rv0072;Name=Rv0072;Function=Thought	Locus=Rv0072;Name=Rv0072;Function=Thought	Rv0072	Thought	NA
74	Rv0073	0.00577879301048512	9.50811660199252	0.0597728508116876	0.954436379076044	0.971408574101455	-7.50392751002002	Not Significant	NC_000962.3	Mycobrowser_v4	CDS	81676	82668	.	+	Locus=Rv0073;Name=Rv0073;Function=Thought	Locus=Rv0073;Name=Rv0073;Function=Thought	Rv0073	Thought	NA
75	Rv0074	0.301008393042666	9.54449293848968	3.05784842934449	0.0247160337397485	0.0835196337662704	-4.29010176957554	Not Significant	NC_000962.3	Mycobrowser_v4	CDS	82748	83983	.	+	Locus=Rv0074;Name=Rv0074;Function=Function	Locus=Rv0074;Name=Rv0074;Function=Function	Rv0074	Function	NA
76	Rv0075	-0.148342003971091	6.7484694195285	-1.96735208993095	0.100754335264079	0.214016491479658	-5.78041061441717	Not Significant	NC_000962.3	Mycobrowser_v4	CDS	83996	85168	.	+	Locus=Rv0075;Name=Rv0075;Function=Function	Locus=Rv0075;Name=Rv0075;Function=Function	Rv0075	Function	NA
77	Rv0076c	-0.217185873052498	6.02769027181851	-2.12043329389883	0.0821265292684282	0.186365531318325	-5.57105916045971	Not Significant	NC_000962.3	Mycobrowser_v4	CDS	85183	85572	.	-	Locus=Rv0076c;Name=Rv0076c;Function=Unknown;Product=Probable	Locus=Rv0076c;Name=Rv0076c;Function=Unknown;Product=Probable	Rv0076c	Unknown	Probable
78	Rv0077c	0.643437186333164	8.01358522756239	2.78225994206481	0.0347707068293	0.104986494165738	-4.66112531225231	Not Significant	NC_000962.3	Mycobrowser_v4	CDS	85636	86466	.	-	Locus=Rv0077c;Name=Rv0077c;Function=Function	Locus=Rv0077c;Name=Rv0077c;Function=Function	Rv0077c	Function	NA
79	Rv0078	0.308292321313257	7.01507639210244	2.32814757252941	0.0623946464361521	0.153595410364686	-5.28478568958497	Not Significant	NC_000962.3	Mycobrowser_v4	CDS	86528	87133	.	+	Locus=Rv0078;Name=Rv0078;Function=Possibly	Locus=Rv0078;Name=Rv0078;Function=Possibly	Rv0078	Possibly	NA
80	Rv0078A	0.0794975378650538	7.74112658897507	0.93473332405252	0.388902066016409	0.545640533862964	-7.02862748933463	Not Significant	NC_000962.3	Mycobrowser_v4	CDS	87208	87801	.	-	Locus=Rv0078A;Name=Rv0078A;Function=Unknown;Product=Hypothetical	Locus=Rv0078A;Name=Rv0078A;Function=Unknown;Product=Hypothetical	Rv0078A	Unknown	Hypothetical
81	Rv0078B	0.554055350879988	8.46505398714089	6.54094264670666	0.000844346350468762	0.0117061921074796	-0.501439593576959	Not Significant	NC_000962.3	Mycobrowser_v4	CDS	87798	88004	.	-	Locus=Rv0078B;Name=Rv0078B;Function=Unknown;Product=Conserved	Locus=Rv0078B;Name=Rv0078B;Function=Unknown;Product=Conserved	Rv0078B	Unknown	Conserved
82	Rv0079	-0.0743640602634397	11.5095169215665	-0.862372278474374	0.424277334475886	0.578992772012675	-7.09538409697861	Not Significant	NC_000962.3	Mycobrowser_v4	CDS	88204	89025	.	+	Locus=Rv0079;Name=Rv0079;Function=Unknown;Product=Unknown	Locus=Rv0079;Name=Rv0079;Function=Unknown;Product=Unknown	Rv0079	Unknown	Unknown
83	Rv0080	0.203033851547702	6.01183481898672	0.919274638700925	0.396260509321697	0.552380337492853	-7.04322288892495	Not Significant	NC_000962.3	Mycobrowser_v4	CDS	89022	89480	.	+	Locus=Rv0080;Name=Rv0080;Function=Function	Locus=Rv0080;Name=Rv0080;Function=Function	Rv0080	Function	NA
84	Rv0081	0.558921962707942	3.37841931606555	4.42282349117117	0.00541078908372339	0.0323223193117141	-2.60145327595425	Not Significant	NC_000962.3	Mycobrowser_v4	CDS	89575	89919	.	+	Locus=Rv0081;Name=Rv0081;Function=Involved	Locus=Rv0081;Name=Rv0081;Function=Involved	Rv0081	Involved	NA
85	Rv0082	0.538519757546564	5.87608501647846	1.6232652322898	0.159816547521205	0.294231789476125	-6.23835761565045	Not Significant	NC_000962.3	Mycobrowser_v4	CDS	89924	90403	.	+	Locus=Rv0082;Name=Rv0082;Function=Function	Locus=Rv0082;Name=Rv0082;Function=Function	Rv0082	Function	NA
86	Rv0083	0.347530748545017	6.30064521500606	0.440708004139034	0.676117367140606	0.793800540848036	-7.39367241343408	Not Significant	NC_000962.3	Mycobrowser_v4	CDS	90400	92322	.	+	Locus=Rv0083;Name=Rv0083;Function=Function	Locus=Rv0083;Name=Rv0083;Function=Function	Rv0083	Function	NA
87	Rv0084	0.0131538840285419	3.42888658431333	0.0232549216469694	0.982262674787089	0.991096700667809	-7.50571154586028	Not Significant	NC_000962.3	Mycobrowser_v4	CDS	92328	93278	.	+	Locus=Rv0084;Name=hycD;Function=Involved	Locus=Rv0084;Name=hycD;Function=Involved	hycD	Involved	NA
88	Rv0085	0.38300574924995	4.1160646231869	0.556943803380193	0.599349474908424	0.730185295466081	-7.32839663798826	Not Significant	NC_000962.3	Mycobrowser_v4	CDS	93289	93951	.	+	Locus=Rv0085;Name=hycP;Function=Involved	Locus=Rv0085;Name=hycP;Function=Involved	hycP	Involved	NA
89	Rv0086	0.191218889897303	6.96802505142962	0.410363087791374	0.69695301711547	0.806452678065898	-7.40839020469936	Not Significant	NC_000962.3	Mycobrowser_v4	CDS	93951	95417	.	+	Locus=Rv0086;Name=hycQ;Function=Possibly	Locus=Rv0086;Name=hycQ;Function=Possibly	hycQ	Possibly	NA
90	Rv0087	-0.0737670783773217	7.35975201640729	-0.199066624465675	0.84932233073644	0.907180973046642	-7.48278763273987	Not Significant	NC_000962.3	Mycobrowser_v4	CDS	95414	96892	.	+	Locus=Rv0087;Name=hycE;Function=Involved	Locus=Rv0087;Name=hycE;Function=Involved	hycE	Involved	NA
91	Rv0088	-0.241805026406601	7.76824915489002	-2.17278329540563	0.0766062719517299	0.177260172673087	-5.49905960363496	Not Significant	NC_000962.3	Mycobrowser_v4	CDS	96927	97601	.	+	Locus=Rv0088;Name=Rv0088;Function=Unknown;Product=Possible	Locus=Rv0088;Name=Rv0088;Function=Unknown;Product=Possible	Rv0088	Unknown	Possible
92	Rv0089	-0.318521778597377	6.56250533711492	-2.18118037058203	0.0757574269185399	0.175504705694617	-5.48749752204021	Not Significant	NC_000962.3	Mycobrowser_v4	CDS	97758	98351	.	+	Locus=Rv0089;Name=Rv0089;Function=Thought	Locus=Rv0089;Name=Rv0089;Function=Thought	Rv0089	Thought	NA
93	Rv0090	0.861788443987193	5.03948420946085	1.52538952978503	0.182112438154727	0.321734729595187	-6.36344834787887	Not Significant	NC_000962.3	Mycobrowser_v4	CDS	98480	99250	.	+	Locus=Rv0090;Name=Rv0090;Function=Unknown;Product=Possible	Locus=Rv0090;Name=Rv0090;Function=Unknown;Product=Possible	Rv0090	Unknown	Possible
94	Rv0091	0.269883517188234	8.10075507688567	2.82816295827796	0.0328239918974858	0.100670588230902	-4.59880660207006	Not Significant	NC_000962.3	Mycobrowser_v4	CDS	99684	100451	.	+	Locus=Rv0091;Name=mtn;Function=Responsible	Locus=Rv0091;Name=mtn;Function=Responsible	mtn	Responsible	NA
95	Rv0092	0.192201974477523	9.60764888394414	1.14523475847099	0.299221598216832	0.457951419685376	-6.81345714959812	Not Significant	NC_000962.3	Mycobrowser_v4	CDS	100583	102868	.	+	Locus=Rv0092;Name=ctpA;Function=Cation-transporting	Locus=Rv0092;Name=ctpA;Function=Cation-transporting	ctpA	Cation-transporting	NA
96	Rv0093c	0.00641502118409321	4.41140972774083	0.0337926150741552	0.974228263398146	0.984600467708539	-7.50535775048309	Not Significant	NC_000962.3	Mycobrowser_v4	CDS	102815	103663	.	-	Locus=Rv0093c;Name=Rv0093c;Function=Unknown;Product=Probable	Locus=Rv0093c;Name=Rv0093c;Function=Unknown;Product=Probable	Rv0093c	Unknown	Probable
97	Rv0095c	0.868625816676919	6.85489109528781	13.6403987166315	1.80680020991651e-05	0.00185054379394607	3.76214604774057	Not Significant	NC_000962.3	Mycobrowser_v4	CDS	104805	105215	.	-	Locus=Rv0095c;Name=Rv0095c;Function=Function	Locus=Rv0095c;Name=Rv0095c;Function=Function	Rv0095c	Function	NA
98	Rv0096	0.574668119711079	8.28183179494186	0.655520914027847	0.538413692927159	0.678927598879961	-7.26246394193667	Not Significant	NC_000962.3	Mycobrowser_v4	CDS	105324	106715	.	+	Locus=Rv0096;Name=PPE1;Function=Function	Locus=Rv0096;Name=PPE1;Function=Function	PPE1	Function	NA
99	Rv0097	0.600164892632304	7.50456460386053	1.27200208788813	0.254215414917625	0.4063270615439	-6.67093276795685	Not Significant	NC_000962.3	Mycobrowser_v4	CDS	106734	107603	.	+	Locus=Rv0097;Name=Rv0097;Function=Function	Locus=Rv0097;Name=Rv0097;Function=Function	Rv0097	Function	NA
100	Rv0098	-0.251734702139537	5.25918344661687	-0.744503012201274	0.486974700507588	0.634964031105039	-7.19513871461966	Not Significant	NC_000962.3	Mycobrowser_v4	CDS	107600	108151	.	+	Locus=Rv0098;Name=fcoT;Function=Involved	Locus=Rv0098;Name=fcoT;Function=Involved	fcoT	Involved	NA
101	Rv0099	0.0352892088522836	8.82996420571807	0.0842537165145196	0.935819600734832	0.959486271354048	-7.50185409871542	Not Significant	NC_000962.3	Mycobrowser_v4	CDS	108156	109778	.	+	Locus=Rv0099;Name=fadD10;Function=Function	Locus=Rv0099;Name=fadD10;Function=Function	fadD10	Function	NA
102	Rv0100	-0.0136815721097516	4.52734703587404	-0.0491813267347094	0.962501573205558	0.97748009160234	-7.50460640483274	Not Significant	NC_000962.3	Mycobrowser_v4	CDS	109783	110019	.	+	Locus=Rv0100;Name=Rv0100;Function=Function	Locus=Rv0100;Name=Rv0100;Function=Function	Rv0100	Function	NA
103	Rv0101	-0.292648979175549	10.4650364024941	-0.881330331979162	0.414780104131976	0.570634204765518	-7.07828344491957	Not Significant	NC_000962.3	Mycobrowser_v4	CDS	110001	117539	.	+	Locus=Rv0101;Name=nrp;Function=Involved	Locus=Rv0101;Name=nrp;Function=Involved	nrp	Involved	NA
104	Rv0102	-0.917126363381639	8.31964944644725	-9.09183813836989	0.000156542433580121	0.00529794044777243	1.39669193378985	Not Significant	NC_000962.3	Mycobrowser_v4	CDS	117714	119699	.	+	Locus=Rv0102;Name=Rv0102;Function=Unknown;Product=Probable	Locus=Rv0102;Name=Rv0102;Function=Unknown;Product=Probable	Rv0102	Unknown	Probable
105	Rv0103c	-0.618229610501304	9.66383165427105	-3.47992906435991	0.0149844067115704	0.0596311972611778	-3.73932772588558	Not Significant	NC_000962.3	Mycobrowser_v4	CDS	119915	122173	.	-	Locus=Rv0103c;Name=ctpB;Function=Cation-transporting	Locus=Rv0103c;Name=ctpB;Function=Cation-transporting	ctpB	Cation-transporting	NA
106	Rv0104	0.173879574707941	7.22345815570372	2.01933192082363	0.0939852154818295	0.205039494761929	-5.70956978073998	Not Significant	NC_000962.3	Mycobrowser_v4	CDS	122317	123831	.	+	Locus=Rv0104;Name=Rv0104;Function=Function	Locus=Rv0104;Name=Rv0104;Function=Function	Rv0104	Function	NA
107	Rv0106	0.318253162046174	6.70100101960405	3.53633275843809	0.0140445836654446	0.0569051427880929	-3.66755634490199	Not Significant	NC_000962.3	Mycobrowser_v4	CDS	124374	125570	.	+	Locus=Rv0106;Name=Rv0106;Function=Function	Locus=Rv0106;Name=Rv0106;Function=Function	Rv0106	Function	NA
108	Rv0107c	-0.0237716028859474	10.3245449572375	-0.0911443059798876	0.930587160842254	0.955668669732009	-7.50114368557028	Not Significant	NC_000962.3	Mycobrowser_v4	CDS	125643	130541	.	-	Locus=Rv0107c;Name=ctpI;Function=Cation-transporting	Locus=Rv0107c;Name=ctpI;Function=Cation-transporting	ctpI	Cation-transporting	NA
109	Rv0108c	-0.289278096830583	7.59261545585516	-1.99549396180572	0.0970297617036892	0.210150157234701	-5.74209396097352	Not Significant	NC_000962.3	Mycobrowser_v4	CDS	130895	131104	.	-	Locus=Rv0108c;Name=Rv0108c;Function=Unknown;Product=Hypothetical	Locus=Rv0108c;Name=Rv0108c;Function=Unknown;Product=Hypothetical	Rv0108c	Unknown	Hypothetical
110	Rv0109	0.539397548397709	5.78631506705816	0.766995542279123	0.474526975419339	0.622398822845773	-7.1770054979282	Not Significant	NC_000962.3	Mycobrowser_v4	CDS	131382	132872	.	+	Locus=Rv0109;Name=PE_PGRS1;Function=Function	Locus=Rv0109;Name=PE_PGRS1;Function=Function	PE_PGRS1	Function	NA
111	Rv0110	0.366081305475269	5.80499862281936	2.8933758442235	0.03025989030484	0.0955615207781557	-4.51060652823069	Not Significant	NC_000962.3	Mycobrowser_v4	CDS	133020	133769	.	+	Locus=Rv0110;Name=Rv0110;Function=Unknown;Product=Probable	Locus=Rv0110;Name=Rv0110;Function=Unknown;Product=Probable	Rv0110	Unknown	Probable
112	Rv0111	0.107845856491615	8.97224883309129	1.59791478093964	0.165324819750304	0.30060726529893	-6.27103554321525	Not Significant	NC_000962.3	Mycobrowser_v4	CDS	133950	136007	.	+	Locus=Rv0111;Name=Rv0111;Function=Function	Locus=Rv0111;Name=Rv0111;Function=Function	Rv0111	Function	NA
113	Rv0112	0.551760673018242	7.47213189659567	3.09217929690307	0.0237058448425428	0.0812891172926665	-4.2444570859962	Not Significant	NC_000962.3	Mycobrowser_v4	CDS	136289	137245	.	+	Locus=Rv0112;Name=gca;Function=Possibly	Locus=Rv0112;Name=gca;Function=Possibly	gca	Possibly	NA
114	Rv0113	0.488337184359992	6.09641867772536	6.48142684415799	0.000883644864869776	0.011859123496804	-0.552934639250167	Not Significant	NC_000962.3	Mycobrowser_v4	CDS	137319	137909	.	+	Locus=Rv0113;Name=gmhA;Function=Involved	Locus=Rv0113;Name=gmhA;Function=Involved	gmhA	Involved	NA
115	Rv0114	0.739268009422376	6.63258997767085	4.96746098790365	0.00318613395933089	0.023265353414101	-2.00441774814682	Not Significant	NC_000962.3	Mycobrowser_v4	CDS	137941	138513	.	+	Locus=Rv0114;Name=gmhB;Function=Involved	Locus=Rv0114;Name=gmhB;Function=Involved	gmhB	Involved	NA
116	Rv0115	1.33407925768083	6.68363239987113	5.07075370710976	0.00289453815070706	0.0220251666805621	-1.89597220375998	Significantly Enriched	NC_000962.3	Mycobrowser_v4	CDS	138513	139673	.	+	Locus=Rv0115;Name=hddA;Function=Involved	Locus=Rv0115;Name=hddA;Function=Involved	hddA	Involved	NA
117	Rv0116c	0.273705749363793	7.04055166457156	2.38195301826886	0.0581451498466201	0.146424313952912	-5.21051158454467	Not Significant	NC_000962.3	Mycobrowser_v4	CDS	140267	141022	.	-	Locus=Rv0116c;Name=ldtA;Function=Involved	Locus=Rv0116c;Name=ldtA;Function=Involved	ldtA	Involved	NA
118	Rv0117	0.539861132150684	6.26118152740785	5.12270571494118	0.00275953934742714	0.0216534821374727	-1.84198796715744	Not Significant	NC_000962.3	Mycobrowser_v4	CDS	141200	142144	.	+	Locus=Rv0117;Name=oxyS;Function=Could	Locus=Rv0117;Name=oxyS;Function=Could	oxyS	Could	NA
119	Rv0118c	0.515328221991964	7.16613655914046	1.07673150168869	0.326292838959136	0.484891840102694	-6.88665259586962	Not Significant	NC_000962.3	Mycobrowser_v4	CDS	142128	143876	.	-	Locus=Rv0118c;Name=oxcA;Function=Involved	Locus=Rv0118c;Name=oxcA;Function=Involved	oxcA	Involved	NA
120	Rv0119	-0.0874171922182487	7.10656160018326	-0.326118852171441	0.756312982685649	0.844363224060109	-7.44402375554238	Not Significant	NC_000962.3	Mycobrowser_v4	CDS	144049	145626	.	+	Locus=Rv0119;Name=fadD7;Function=Function	Locus=Rv0119;Name=fadD7;Function=Function	fadD7	Function	NA
121	Rv0120c	0.058739928079679	7.97555808781562	0.262953381858417	0.802101469696657	0.872736628476205	-7.46558290623482	Not Significant	NC_000962.3	Mycobrowser_v4	CDS	145627	147771	.	-	Locus=Rv0120c;Name=fusA2;Function=Involved	Locus=Rv0120c;Name=fusA2;Function=Involved	fusA2	Involved	NA
122	Rv0121c	0.404694715396667	6.43272461336617	2.33624559201523	0.0617346007842664	0.152553057938009	-5.2736065440885	Not Significant	NC_000962.3	Mycobrowser_v4	CDS	147908	148342	.	-	Locus=Rv0121c;Name=Rv0121c;Function=Function	Locus=Rv0121c;Name=Rv0121c;Function=Function	Rv0121c	Function	NA
123	Rv0122	0.568563277268927	4.98857915473419	2.33338626502709	0.0619668088679307	0.152932669698152	-5.27755379616818	Not Significant	NC_000962.3	Mycobrowser_v4	CDS	148491	148859	.	+	Locus=Rv0122;Name=Rv0122;Function=Unknown;Product=Hypothetical	Locus=Rv0122;Name=Rv0122;Function=Unknown;Product=Hypothetical	Rv0122	Unknown	Hypothetical
124	Rv0123	0.111925369466511	4.94561912167029	0.837031900271044	0.437226379821951	0.591273478202582	-7.1177971205843	Not Significant	NC_000962.3	Mycobrowser_v4	CDS	148856	149224	.	+	Locus=Rv0123;Name=Rv0123;Function=Unknown;Product=Unknown	Locus=Rv0123;Name=Rv0123;Function=Unknown;Product=Unknown	Rv0123	Unknown	Unknown
125	Rv0124	0.436034264879966	5.59643760343716	0.50499721694126	0.633034783002435	0.758783916059586	-7.35928507895128	Not Significant	NC_000962.3	Mycobrowser_v4	CDS	149533	150996	.	+	Locus=Rv0124;Name=PE_PGRS2;Function=Function	Locus=Rv0124;Name=PE_PGRS2;Function=Function	PE_PGRS2	Function	NA
126	Rv0125	-0.170017110088875	8.7231902057479	-2.70201584827867	0.0384822577942977	0.112847627842733	-4.77048950522716	Not Significant	NC_000962.3	Mycobrowser_v4	CDS	151148	152215	.	+	Locus=Rv0125;Name=pepA;Function=Function	Locus=Rv0125;Name=pepA;Function=Function	pepA	Function	NA
127	Rv0126	-0.0560601320035179	9.02457990941913	-0.732619407195388	0.493642506096033	0.64178935168042	-7.20454106498941	Not Significant	NC_000962.3	Mycobrowser_v4	CDS	152324	154129	.	+	Locus=Rv0126;Name=treS;Function=Involved	Locus=Rv0126;Name=treS;Function=Involved	treS	Involved	NA
128	Rv0127	-0.386233361077336	8.64811103449773	-5.95944504730458	0.00133661918084902	0.0146426850424191	-1.02154626854032	Not Significant	NC_000962.3	Mycobrowser_v4	CDS	154232	155599	.	+	Locus=Rv0127;Name=mak;Function=Catalyzes	Locus=Rv0127;Name=mak;Function=Catalyzes	mak	Catalyzes	NA
129	Rv0128	-0.294418643911946	7.91196316965147	-1.13268818778681	0.304031574981048	0.463873017474811	-6.82707532293102	Not Significant	NC_000962.3	Mycobrowser_v4	CDS	155667	156446	.	+	Locus=Rv0128;Name=Rv0128;Function=Unknown;Product=Probable	Locus=Rv0128;Name=Rv0128;Function=Unknown;Product=Probable	Rv0128	Unknown	Probable
130	Rv0129c	-0.0993192060044112	9.86800902682513	-0.804173342394727	0.45445055437263	0.6061417263942	-7.14608462454004	Not Significant	NC_000962.3	Mycobrowser_v4	CDS	156578	157600	.	-	Locus=Rv0129c;Name=fbpC;Function=Proteins	Locus=Rv0129c;Name=fbpC;Function=Proteins	fbpC	Proteins	NA
131	Rv0130	0.203240603803656	5.73837093408189	0.714986973713982	0.503651532158682	0.649722162135098	-7.21826193115912	Not Significant	NC_000962.3	Mycobrowser_v4	CDS	157847	158302	.	+	Locus=Rv0130;Name=htdZ;Function=Unknown;Product=Probable	Locus=Rv0130;Name=htdZ;Function=Unknown;Product=Probable	htdZ	Unknown	Probable
132	Rv0131c	-0.128785862822538	7.18990499867703	-0.997173766074607	0.360271741123458	0.519132483702919	-6.96790682448294	Not Significant	NC_000962.3	Mycobrowser_v4	CDS	158315	159658	.	-	Locus=Rv0131c;Name=fadE1;Function=Function	Locus=Rv0131c;Name=fadE1;Function=Function	fadE1	Function	NA
133	Rv0132c	0.186885905586939	7.68181447583502	0.520511478243731	0.622865513575607	0.749653529857412	-7.35034628707114	Not Significant	NC_000962.3	Mycobrowser_v4	CDS	159700	160782	.	-	Locus=Rv0132c;Name=fgd2;Function=Catalyzes	Locus=Rv0132c;Name=fgd2;Function=Catalyzes	fgd2	Catalyzes	NA
134	Rv0133	-0.206565909642472	6.79517458388912	-2.71558416808088	0.0378256045615828	0.111697460511138	-4.75196190725545	Not Significant	NC_000962.3	Mycobrowser_v4	CDS	160869	161474	.	+	Locus=Rv0133;Name=Rv0133;Function=Acetylation,	Locus=Rv0133;Name=Rv0133;Function=Acetylation,	Rv0133	Acetylation,	NA
135	Rv0134	0.00153616121519473	7.09340594730048	0.0161671440109992	0.987668087551694	0.994310449237246	-7.50587600341052	Not Significant	NC_000962.3	Mycobrowser_v4	CDS	161771	162673	.	+	Locus=Rv0134;Name=ephF;Function=Thought	Locus=Rv0134;Name=ephF;Function=Thought	ephF	Thought	NA
136	Rv0135c	0.0917422564906119	7.50882020406178	0.838741001962562	0.436343864364882	0.590490375559152	-7.11630166157942	Not Significant	NC_000962.3	Mycobrowser_v4	CDS	162644	163249	.	-	Locus=Rv0135c;Name=Rv0135c;Function=Could	Locus=Rv0135c;Name=Rv0135c;Function=Could	Rv0135c	Could	NA
137	Rv0136	0.697916228204581	8.06672766953598	3.52354091502534	0.0142517992493319	0.0574202926277432	-3.68379364867779	Not Significant	NC_000962.3	Mycobrowser_v4	CDS	163366	164691	.	+	Locus=Rv0136;Name=cyp138;Function=Cytochromes	Locus=Rv0136;Name=cyp138;Function=Cytochromes	cyp138	Cytochromes	NA
138	Rv0137c	0.719089929290782	8.34952577522822	7.01429210233994	0.000594790119778122	0.00998496168896969	-0.105100992454453	Not Significant	NC_000962.3	Mycobrowser_v4	CDS	164712	165260	.	-	Locus=Rv0137c;Name=msrA;Function=Has	Locus=Rv0137c;Name=msrA;Function=Has	msrA	Has	NA
139	Rv0138	0.106537016199018	5.75093416899105	0.434611385079192	0.680278653800196	0.796403831073233	-7.39670815950087	Not Significant	NC_000962.3	Mycobrowser_v4	CDS	165323	165826	.	+	Locus=Rv0138;Name=Rv0138;Function=Function	Locus=Rv0138;Name=Rv0138;Function=Function	Rv0138	Function	NA
140	Rv0139	0.0537687458582434	7.1992986542211	0.383995662094292	0.715301300793538	0.819050503880097	-7.42037585177837	Not Significant	NC_000962.3	Mycobrowser_v4	CDS	165827	166849	.	+	Locus=Rv0139;Name=Rv0139;Function=Function	Locus=Rv0139;Name=Rv0139;Function=Function	Rv0139	Function	NA
141	Rv0140	-0.629129394777339	8.78547836835001	-3.50852063353997	0.0144994931487964	0.0581773477681605	-3.70288948059236	Not Significant	NC_000962.3	Mycobrowser_v4	CDS	166910	167290	.	+	Locus=Rv0140;Name=Rv0140;Function=Function	Locus=Rv0140;Name=Rv0140;Function=Function	Rv0140	Function	NA
142	Rv0141c	-0.2188466369483	8.94996098614576	-0.940174266253992	0.386337760950744	0.543610472024691	-7.0234482914449	Not Significant	NC_000962.3	Mycobrowser_v4	CDS	167271	167681	.	-	Locus=Rv0141c;Name=Rv0141c;Function=Unknown;Product=Unknown	Locus=Rv0141c;Name=Rv0141c;Function=Unknown;Product=Unknown	Rv0141c	Unknown	Unknown
143	Rv0142	-0.59715711253128	8.58879830481663	-6.96375205732219	0.000616881719363555	0.0100437415627098	-0.146331603785261	Not Significant	NC_000962.3	Mycobrowser_v4	CDS	167711	168637	.	+	Locus=Rv0142;Name=Rv0142;Function=Function	Locus=Rv0142;Name=Rv0142;Function=Function	Rv0142	Function	NA
144	Rv0143c	-0.228204774431259	8.57150715847459	-1.44118547301797	0.203638934426515	0.347764423545912	-6.46851172435625	Not Significant	NC_000962.3	Mycobrowser_v4	CDS	168704	170182	.	-	Locus=Rv0143c;Name=Rv0143c;Function=Unknown;	Locus=Rv0143c;Name=Rv0143c;Function=Unknown;	Rv0143c	Unknown	NA
145	Rv0144	-0.0208595898112556	9.61308139605796	-0.223375692123951	0.83125961321726	0.893833314816325	-7.47679162859192	Not Significant	NC_000962.3	Mycobrowser_v4	CDS	170284	171126	.	+	Locus=Rv0144;Name=Rv0144;Function=Involved	Locus=Rv0144;Name=Rv0144;Function=Involved	Rv0144	Involved	NA
146	Rv0145	0.792176556868334	9.61866528749096	3.33238767597961	0.0177928792174028	0.0674269707676152	-3.92917757905854	Not Significant	NC_000962.3	Mycobrowser_v4	CDS	171215	172168	.	+	Locus=Rv0145;Name=Rv0145;Function=Possible	Locus=Rv0145;Name=Rv0145;Function=Possible	Rv0145	Possible	NA
147	Rv0146	0.829303138681325	9.64496279306654	6.7818367232065	0.000704699066527091	0.0105488029497055	-0.296856989238114	Not Significant	NC_000962.3	Mycobrowser_v4	CDS	172211	173143	.	+	Locus=Rv0146;Name=Rv0146;Function=Possible	Locus=Rv0146;Name=Rv0146;Function=Possible	Rv0146	Possible	NA
148	Rv0147	0.313954591878744	9.12279520607269	3.04256700487084	0.0251808731874217	0.0846320884675695	-4.31046341536557	Not Significant	NC_000962.3	Mycobrowser_v4	CDS	173238	174758	.	+	Locus=Rv0147;Name=Rv0147;Function=Function	Locus=Rv0147;Name=Rv0147;Function=Function	Rv0147	Function	NA
149	Rv0149	-0.204919053796493	8.12073476786566	-3.11743515221021	0.0229917735782607	0.0798964131844561	-4.21096742118294	Not Significant	NC_000962.3	Mycobrowser_v4	CDS	175700	176668	.	+	Locus=Rv0149;Name=Rv0149;Function=Possibly	Locus=Rv0149;Name=Rv0149;Function=Possibly	Rv0149	Possibly	NA
150	Rv0150c	0.616579089623018	5.17663268760127	4.98586806645642	0.00313178605095105	0.0230850592998134	-1.98498334233939	Not Significant	NC_000962.3	Mycobrowser_v4	CDS	176665	176952	.	-	Locus=Rv0150c;Name=Rv0150c;Function=Function	Locus=Rv0150c;Name=Rv0150c;Function=Function	Rv0150c	Function	NA
151	Rv0151c	0.283710504278375	7.99747358096632	1.61399617740684	0.161809633635758	0.296473780881551	-6.25032722410524	Not Significant	NC_000962.3	Mycobrowser_v4	CDS	177543	179309	.	-	Locus=Rv0151c;Name=PE1;Function=Function	Locus=Rv0151c;Name=PE1;Function=Function	PE1	Function	NA
152	Rv0152c	0.286303479679838	6.43932083997071	3.16347745233711	0.0217503422491421	0.0766778369870118	-4.15011407381488	Not Significant	NC_000962.3	Mycobrowser_v4	CDS	179319	180896	.	-	Locus=Rv0152c;Name=PE2;Function=Function	Locus=Rv0152c;Name=PE2;Function=Function	PE2	Function	NA
153	Rv0153c	-0.633117108125578	8.0894641142184	-6.03491569234597	0.00125683844229046	0.0143905988653101	-0.951848585944457	Not Significant	NC_000962.3	Mycobrowser_v4	CDS	181155	181985	.	-	Locus=Rv0153c;Name=ptbB;Function=Involved	Locus=Rv0153c;Name=ptbB;Function=Involved	ptbB	Involved	NA
154	Rv0154c	0.0703612113819485	8.74050224166019	0.84958046139904	0.430777613082961	0.585665472083931	-7.10676238232296	Not Significant	NC_000962.3	Mycobrowser_v4	CDS	181987	183198	.	-	Locus=Rv0154c;Name=fadE2;Function=Function	Locus=Rv0154c;Name=fadE2;Function=Function	fadE2	Function	NA
155	Rv0155	-0.0395238700701075	8.40952662692455	-0.26930746243638	0.797451742991255	0.870598088000551	-7.46361741183308	Not Significant	NC_000962.3	Mycobrowser_v4	CDS	183622	184722	.	+	Locus=Rv0155;Name=pntAa;Function=The	Locus=Rv0155;Name=pntAa;Function=The	pntAa	The	NA
156	Rv0156	0.0428273847337728	8.80774342174974	0.126575860917769	0.903749278696066	0.941234196597562	-7.49661295479541	Not Significant	NC_000962.3	Mycobrowser_v4	CDS	184723	185055	.	+	Locus=Rv0156;Name=pntAb;Function=The	Locus=Rv0156;Name=pntAb;Function=The	pntAb	The	NA
157	Rv0157	-0.115490561152383	7.86899706819338	-0.33676232673963	0.748699011802986	0.840720298308489	-7.4399519313039	Not Significant	NC_000962.3	Mycobrowser_v4	CDS	185052	186479	.	+	Locus=Rv0157;Name=pntB;Function=The	Locus=Rv0157;Name=pntB;Function=The	pntB	The	NA
158	Rv0158	0.544089407540007	9.79812228258107	1.61940258603333	0.160644204977771	0.295196999893051	-6.24334860138635	Not Significant	NC_000962.3	Mycobrowser_v4	CDS	186785	187429	.	+	Locus=Rv0158;Name=Rv0158;Function=Involved	Locus=Rv0158;Name=Rv0158;Function=Involved	Rv0158	Involved	NA
159	Rv0159c	0.834730401656653	7.66239570188469	8.00875774184715	0.000302461671067544	0.007502719321312	0.657869275523176	Not Significant	NC_000962.3	Mycobrowser_v4	CDS	187433	188839	.	-	Locus=Rv0159c;Name=PE3;Function=Function	Locus=Rv0159c;Name=PE3;Function=Function	PE3	Function	NA
160	Rv0160c	1.34216311430568	8.31850811654824	3.29267438734048	0.0186457570639247	0.069102320509747	-3.98078700526897	Not Significant	NC_000962.3	Mycobrowser_v4	CDS	188931	190439	.	-	Locus=Rv0160c;Name=PE4;Function=Function	Locus=Rv0160c;Name=PE4;Function=Function	PE4	Function	NA
161	Rv0161	0.312527419698498	7.64778308738538	1.26267530202002	0.257309965459314	0.409758750232262	-6.68170801702429	Not Significant	NC_000962.3	Mycobrowser_v4	CDS	190607	191956	.	+	Locus=Rv0161;Name=Rv0161;Function=Function	Locus=Rv0161;Name=Rv0161;Function=Function	Rv0161	Function	NA
162	Rv0162c	0.102351680116942	6.68373120637735	0.693042886817573	0.51629973749513	0.660130939004943	-7.23494909858337	Not Significant	NC_000962.3	Mycobrowser_v4	CDS	191984	193135	.	-	Locus=Rv0162c;Name=adhE1;Function=Dehydrogeneses	Locus=Rv0162c;Name=adhE1;Function=Dehydrogeneses	adhE1	Dehydrogeneses	NA
163	Rv0163	0.529456137940431	5.90792426094738	3.52728740471328	0.0141907575061206	0.0573493397453438	-3.67903562246536	Not Significant	NC_000962.3	Mycobrowser_v4	CDS	193117	193572	.	+	Locus=Rv0163;Name=Rv0163;Function=Function	Locus=Rv0163;Name=Rv0163;Function=Function	Rv0163	Function	NA
164	Rv0164	-0.253315032450649	8.36140640480109	-0.792329270487365	0.460778853674169	0.611647782571577	-7.15606198885831	Not Significant	NC_000962.3	Mycobrowser_v4	CDS	193626	194111	.	+	Locus=Rv0164;Name=TB18.5;Function=Function	Locus=Rv0164;Name=TB18.5;Function=Function	TB18.5	Function	NA
165	Rv0165c	-0.612991950348334	8.05369266489282	-2.44514214915992	0.0535434538748462	0.138927414987267	-5.12332641539507	Not Significant	NC_000962.3	Mycobrowser_v4	CDS	194144	194815	.	-	Locus=Rv0165c;Name=mce1R;Function=Involved	Locus=Rv0165c;Name=mce1R;Function=Involved	mce1R	Involved	NA
166	Rv0166	-0.222057044376474	9.84600655102556	-1.64763908553251	0.15468869853944	0.28751118181256	-6.20676860014119	Not Significant	NC_000962.3	Mycobrowser_v4	CDS	194993	196657	.	+	Locus=Rv0166;Name=fadD5;Function=Function	Locus=Rv0166;Name=fadD5;Function=Function	fadD5	Function	NA
167	Rv0167	-0.43624794468043	7.56559744193341	-1.55099252338444	0.176007495185814	0.314229895074857	-6.33101483431858	Not Significant	NC_000962.3	Mycobrowser_v4	CDS	196861	197658	.	+	Locus=Rv0167;Name=yrbE1A;Function=Unknown;Product=Conserved	Locus=Rv0167;Name=yrbE1A;Function=Unknown;Product=Conserved	yrbE1A	Unknown	Conserved
168	Rv0168	-0.567846912507472	9.20519839130463	-1.91500146782913	0.108075531287179	0.223633275434521	-5.85143048483938	Not Significant	NC_000962.3	Mycobrowser_v4	CDS	197660	198529	.	+	Locus=Rv0168;Name=yrbE1B;Function=Unknown;Product=Conserved	Locus=Rv0168;Name=yrbE1B;Function=Unknown;Product=Conserved	yrbE1B	Unknown	Conserved
169	Rv0169	-0.562427759538235	10.8149387526919	-3.56722850900458	0.0135578742794446	0.0557978675196268	-3.62843579941974	Not Significant	NC_000962.3	Mycobrowser_v4	CDS	198534	199898	.	+	Locus=Rv0169;Name=mce1A;Function=Unknown,	Locus=Rv0169;Name=mce1A;Function=Unknown,	mce1A	Unknown,	NA
170	Rv0170	-0.247834324394221	9.08216210406577	-1.88917404944571	0.111884225149979	0.229276002655789	-5.88633023938733	Not Significant	NC_000962.3	Mycobrowser_v4	CDS	199895	200935	.	+	Locus=Rv0170;Name=mce1B;Function=Unknown,	Locus=Rv0170;Name=mce1B;Function=Unknown,	mce1B	Unknown,	NA
171	Rv0171	-0.24308053109956	10.7325764125443	-2.34021562169728	0.0614137166677458	0.152146521496414	-5.26812597937735	Not Significant	NC_000962.3	Mycobrowser_v4	CDS	200932	202479	.	+	Locus=Rv0171;Name=mce1C;Function=Unknown,	Locus=Rv0171;Name=mce1C;Function=Unknown,	mce1C	Unknown,	NA
172	Rv0172	-0.329034533318309	11.4250962134641	-2.08672888990388	0.0858978249732057	0.191803978655029	-5.61732479980192	Not Significant	NC_000962.3	Mycobrowser_v4	CDS	202476	204068	.	+	Locus=Rv0172;Name=mce1D;Function=Unknown,	Locus=Rv0172;Name=mce1D;Function=Unknown,	mce1D	Unknown,	NA
173	Rv0173	-0.465498650026769	10.1181256324044	-4.11254969330707	0.00745417048156331	0.0394398223191141	-2.96116546412537	Not Significant	NC_000962.3	Mycobrowser_v4	CDS	204065	205237	.	+	Locus=Rv0173;Name=lprK;Function=Unknown,	Locus=Rv0173;Name=lprK;Function=Unknown,	lprK	Unknown,	NA
174	Rv0174	-0.256584897407139	10.6026077585481	-2.58210783140419	0.0448513726594418	0.124954575798531	-4.93476721165616	Not Significant	NC_000962.3	Mycobrowser_v4	CDS	205231	206778	.	+	Locus=Rv0174;Name=mce1F;Function=Unknown,	Locus=Rv0174;Name=mce1F;Function=Unknown,	mce1F	Unknown,	NA
175	Rv0175	-0.32532831281854	10.2427911407664	-4.92353451277046	0.00332026033003034	0.0239727783152132	-2.0509882654029	Not Significant	NC_000962.3	Mycobrowser_v4	CDS	206814	207455	.	+	Locus=Rv0175;Name=Rv0175;Function=Unknown;Product=Probable	Locus=Rv0175;Name=Rv0175;Function=Unknown;Product=Probable	Rv0175	Unknown	Probable
176	Rv0176	-0.294607044477944	9.76041959465656	-3.8989606462051	0.00937114760135533	0.0447515416742024	-3.21721787853074	Not Significant	NC_000962.3	Mycobrowser_v4	CDS	207452	208420	.	+	Locus=Rv0176;Name=Rv0176;Function=Unknown;Product=Probable	Locus=Rv0176;Name=Rv0176;Function=Unknown;Product=Probable	Rv0176	Unknown	Probable
177	Rv0177	-0.360997629886086	8.83835065887236	-4.05620222231581	0.00791279690734939	0.0407902060442435	-3.02804679824053	Not Significant	NC_000962.3	Mycobrowser_v4	CDS	208417	208971	.	+	Locus=Rv0177;Name=Rv0177;Function=Unknown;Product=Probable	Locus=Rv0177;Name=Rv0177;Function=Unknown;Product=Probable	Rv0177	Unknown	Probable
178	Rv0178	-0.283756676480957	10.457775545204	-3.56693682915478	0.0135623799264047	0.0557978675196268	-3.62880448471953	Not Significant	NC_000962.3	Mycobrowser_v4	CDS	208938	209672	.	+	Locus=Rv0178;Name=Rv0178;Function=Unknown;Product=Probable	Locus=Rv0178;Name=Rv0178;Function=Unknown;Product=Probable	Rv0178	Unknown	Probable
179	Rv0179c	-0.301278124992087	7.88835753374879	-1.47478316937036	0.194776810027181	0.337670977561598	-6.42689915364519	Not Significant	NC_000962.3	Mycobrowser_v4	CDS	209703	210812	.	-	Locus=Rv0179c;Name=lprO;Function=Unknown;Product=Possible	Locus=Rv0179c;Name=lprO;Function=Unknown;Product=Possible	lprO	Unknown	Possible
180	Rv0180c	-0.0852333881760989	7.49490030274885	-1.25801672730469	0.258868205108628	0.411230634401134	-6.68707372307285	Not Significant	NC_000962.3	Mycobrowser_v4	CDS	210892	212250	.	-	Locus=Rv0180c;Name=Rv0180c;Function=Unknown;Product=Probable	Locus=Rv0180c;Name=Rv0180c;Function=Unknown;Product=Probable	Rv0180c	Unknown	Probable
181	Rv0181c	-0.251296450854364	7.86567357606332	-1.6975400396487	0.144686528542976	0.275229701412151	-6.1416090965527	Not Significant	NC_000962.3	Mycobrowser_v4	CDS	212277	213011	.	-	Locus=Rv0181c;Name=Rv0181c;Function=Function	Locus=Rv0181c;Name=Rv0181c;Function=Function	Rv0181c	Function	NA
182	Rv0182c	-0.042844926543105	6.66129347864717	-0.592578141067876	0.576858557445129	0.710935245591021	-7.30564895055269	Not Significant	NC_000962.3	Mycobrowser_v4	CDS	213028	214140	.	-	Locus=Rv0182c;Name=sigG;Function=The	Locus=Rv0182c;Name=sigG;Function=The	sigG	The	NA
183	Rv0183	-0.159859835377625	6.87031056960975	-1.01909109376939	0.350633828402492	0.509394124726576	-6.94594391332173	Not Significant	NC_000962.3	Mycobrowser_v4	CDS	214088	214927	.	+	Locus=Rv0183;Name=Rv0183;Function=Function	Locus=Rv0183;Name=Rv0183;Function=Function	Rv0183	Function	NA
184	Rv0184	-0.00272034641410812	8.43205006157777	-0.0148824778660495	0.988647911190385	0.994538839446187	-7.50589948154137	Not Significant	NC_000962.3	Mycobrowser_v4	CDS	214969	215718	.	+	Locus=Rv0184;Name=Rv0184;Function=Function	Locus=Rv0184;Name=Rv0184;Function=Function	Rv0184	Function	NA
185	Rv0185	0.251561774846651	6.93469691023553	3.46258430301077	0.015287396074028	0.0604046147412356	-3.76148899904864	Not Significant	NC_000962.3	Mycobrowser_v4	CDS	215715	216224	.	+	Locus=Rv0185;Name=Rv0185;Function=Function	Locus=Rv0185;Name=Rv0185;Function=Function	Rv0185	Function	NA
186	Rv0186	0.129656693242133	10.1294622127413	1.63415834600637	0.157504702474928	0.291353755718831	-6.22426002901708	Not Significant	NC_000962.3	Mycobrowser_v4	CDS	216269	218344	.	+	Locus=Rv0186;Name=bglS;Function=Possibly	Locus=Rv0186;Name=bglS;Function=Possibly	bglS	Possibly	NA
187	Rv0186A	0.646603390849053	8.5741136977578	2.09982743193346	0.0844113136525245	0.189626753869493	-5.59935402395567	Not Significant	NC_000962.3	Mycobrowser_v4	CDS	218390	218551	.	-	Locus=Rv0186A;Name=mymT;Function=Coordinates	Locus=Rv0186A;Name=mymT;Function=Coordinates	mymT	Coordinates	NA
188	Rv0187	0.261831910175154	7.92778702607267	3.78580601568954	0.0106089739556001	0.0481798443817917	-3.35565011594445	Not Significant	NC_000962.3	Mycobrowser_v4	CDS	218705	219367	.	+	Locus=Rv0187;Name=Rv0187;Function=Thought	Locus=Rv0187;Name=Rv0187;Function=Thought	Rv0187	Thought	NA
189	Rv0188	0.493604968503449	8.61524638703488	4.39507944982803	0.00556486773451873	0.0329324925777435	-2.63303040938092	Not Significant	NC_000962.3	Mycobrowser_v4	CDS	219486	219917	.	+	Locus=Rv0188;Name=Rv0188;Function=Unknown;Product=Probable	Locus=Rv0188;Name=Rv0188;Function=Unknown;Product=Probable	Rv0188	Unknown	Probable
190	Rv0189c	0.468455078014895	9.56287436529719	4.16008662046838	0.00709060690419418	0.0382579907527083	-2.90511451307269	Not Significant	NC_000962.3	Mycobrowser_v4	CDS	219996	221723	.	-	Locus=Rv0189c;Name=ilvD;Function=Involved	Locus=Rv0189c;Name=ilvD;Function=Involved	ilvD	Involved	NA
191	Rv0190	0.697617901551602	8.99410681229744	2.80454408779495	0.0338103871968564	0.102654600842891	-4.63084871773215	Not Significant	NC_000962.3	Mycobrowser_v4	CDS	221871	222161	.	+	Locus=Rv0190;Name=Rv0190;Function=Function	Locus=Rv0190;Name=Rv0190;Function=Function	Rv0190	Function	NA
192	Rv0191	0.258580676855129	8.52681381480899	0.985765213352114	0.365372788674672	0.524154402330197	-6.97920796085182	Not Significant	NC_000962.3	Mycobrowser_v4	CDS	222289	223530	.	+	Locus=Rv0191;Name=Rv0191;Function=Unknown;	Locus=Rv0191;Name=Rv0191;Function=Unknown;	Rv0191	Unknown	NA
193	Rv0192	-0.300096153795021	9.87530434258757	-3.47657352763859	0.0150424958791529	0.0598012195726895	-3.74361175599717	Not Significant	NC_000962.3	Mycobrowser_v4	CDS	223564	224664	.	+	Locus=Rv0192;Name=Rv0192;Function=Function	Locus=Rv0192;Name=Rv0192;Function=Function	Rv0192	Function	NA
194	Rv0193c	0.385864897688664	9.04849565907829	5.26454700018405	0.00242632834277843	0.0200007020631126	-1.69647755568202	Not Significant	NC_000962.3	Mycobrowser_v4	CDS	224724	226571	.	-	Locus=Rv0193c;Name=Rv0193c;Function=Unknown;Product=Hypothetical	Locus=Rv0193c;Name=Rv0193c;Function=Unknown;Product=Hypothetical	Rv0193c	Unknown	Hypothetical
195	Rv0194	0.924521407927309	6.94088252714558	2.24409731914469	0.0697019568368065	0.165515568034686	-5.40077893541489	Not Significant	NC_000962.3	Mycobrowser_v4	CDS	226878	230462	.	+	Locus=Rv0194;Name=Rv0194;Function=Thought	Locus=Rv0194;Name=Rv0194;Function=Thought	Rv0194	Thought	NA
196	Rv0195	1.02930321028423	6.62280389044207	2.0733737235138	0.0874413541298932	0.194026083394267	-5.63563435297498	Not Significant	NC_000962.3	Mycobrowser_v4	CDS	230899	231534	.	+	Locus=Rv0195;Name=Rv0195;Function=Possibly	Locus=Rv0195;Name=Rv0195;Function=Possibly	Rv0195	Possibly	NA
197	Rv0196	-0.0504007739334504	6.54044223303715	-0.0948986139898804	0.927737899925842	0.955479202569827	-7.50073319989281	Not Significant	NC_000962.3	Mycobrowser_v4	CDS	231647	232231	.	+	Locus=Rv0196;Name=Rv0196;Function=Possibly	Locus=Rv0196;Name=Rv0196;Function=Possibly	Rv0196	Possibly	NA
198	Rv0197	0.102781806556958	9.18636264986256	1.04523694154724	0.339413153702377	0.496988711139823	-6.91931932403907	Not Significant	NC_000962.3	Mycobrowser_v4	CDS	232231	234519	.	+	Locus=Rv0197;Name=Rv0197;Function=Function	Locus=Rv0197;Name=Rv0197;Function=Function	Rv0197	Function	NA
199	Rv0198c	-0.0450660132344076	9.71657996702704	-0.280751580384363	0.789100776754183	0.864569549573747	-7.45996221907243	Not Significant	NC_000962.3	Mycobrowser_v4	CDS	234516	236507	.	-	Locus=Rv0198c;Name=zmp1;Function=Function	Locus=Rv0198c;Name=zmp1;Function=Function	zmp1	Function	NA
200	Rv0199	-0.426579341490971	6.84297377022625	-1.83895688182822	0.119682117195168	0.240724961304182	-5.95389126977861	Not Significant	NC_000962.3	Mycobrowser_v4	CDS	236550	237209	.	+	Locus=Rv0199;Name=Rv0199;Function=Unknown;Product=Probable	Locus=Rv0199;Name=Rv0199;Function=Unknown;Product=Probable	Rv0199	Unknown	Probable
201	Rv0200	-0.492466830282094	7.18972484447399	-2.45438510528516	0.0529035424032931	0.138004139927009	-5.11058060225144	Not Significant	NC_000962.3	Mycobrowser_v4	CDS	237206	237895	.	+	Locus=Rv0200;Name=Rv0200;Function=Unknown;Product=Possible	Locus=Rv0200;Name=Rv0200;Function=Unknown;Product=Possible	Rv0200	Unknown	Possible
202	Rv0201c	-0.494819748802931	8.09785973467691	-5.97019325904795	0.00132490668981447	0.0146426850424191	-1.01157884793649	Not Significant	NC_000962.3	Mycobrowser_v4	CDS	237892	238395	.	-	Locus=Rv0201c;Name=Rv0201c;Function=Function	Locus=Rv0201c;Name=Rv0201c;Function=Function	Rv0201c	Function	NA
203	Rv0202c	0.00628692596824365	10.5145276291804	0.0292665851069792	0.977678759880047	0.987062447069557	-7.50552571716927	Not Significant	NC_000962.3	Mycobrowser_v4	CDS	238392	241292	.	-	Locus=Rv0202c;Name=mmpL11;Function=Unknown.	Locus=Rv0202c;Name=mmpL11;Function=Unknown.	mmpL11	Unknown.	NA
204	Rv0203	-0.51669699296631	7.14035236244878	-2.57171128324495	0.0454548962889876	0.126109343396442	-4.94905124971527	Not Significant	NC_000962.3	Mycobrowser_v4	CDS	241514	241924	.	+	Locus=Rv0203;Name=Rv0203;Function=Unknown;Product=Possible	Locus=Rv0203;Name=Rv0203;Function=Unknown;Product=Possible	Rv0203	Unknown	Possible
205	Rv0204c	-0.0841580634468251	8.14612704666146	-0.70734738190334	0.508030827605853	0.653145274968646	-7.22412062751756	Not Significant	NC_000962.3	Mycobrowser_v4	CDS	241976	243214	.	-	Locus=Rv0204c;Name=Rv0204c;Function=Unknown;Product=Probable	Locus=Rv0204c;Name=Rv0204c;Function=Unknown;Product=Probable	Rv0204c	Unknown	Probable
206	Rv0205	0.263498268579423	7.05562147811658	3.10792784613565	0.0232577530141234	0.0804614886497496	-4.22356527076187	Not Significant	NC_000962.3	Mycobrowser_v4	CDS	243384	244487	.	+	Locus=Rv0205;Name=Rv0205;Function=Unknown;Product=Probable	Locus=Rv0205;Name=Rv0205;Function=Unknown;Product=Probable	Rv0205	Unknown	Probable
207	Rv0206c	-0.329893096332091	11.0029388465457	-5.32185125050926	0.00230502373055862	0.0197840115118583	-1.6384613844662	Not Significant	NC_000962.3	Mycobrowser_v4	CDS	244484	247318	.	-	Locus=Rv0206c;Name=mmpL3;Function=Unknown.	Locus=Rv0206c;Name=mmpL3;Function=Unknown.	mmpL3	Unknown.	NA
208	Rv0207c	-0.160938347241938	9.81008604556709	-1.87570276230712	0.113924385990815	0.232021826413527	-5.90449394169272	Not Significant	NC_000962.3	Mycobrowser_v4	CDS	247384	248112	.	-	Locus=Rv0207c;Name=Rv0207c;Function=Function	Locus=Rv0207c;Name=Rv0207c;Function=Function	Rv0207c	Function	NA
209	Rv0208c	-0.123896534850839	9.21873290602347	-1.73484579664061	0.137626743169327	0.265169942779714	-6.09250025594603	Not Significant	NC_000962.3	Mycobrowser_v4	CDS	248115	248906	.	-	Locus=Rv0208c;Name=Rv0208c;Function=Causes	Locus=Rv0208c;Name=Rv0208c;Function=Causes	Rv0208c	Causes	NA
210	Rv0209	0.223094468318328	7.21992359035306	0.692425055000982	0.516658905057303	0.660373221176691	-7.23541261808214	Not Significant	NC_000962.3	Mycobrowser_v4	CDS	249038	250123	.	+	Locus=Rv0209;Name=Rv0209;Function=Unknown;Product=Hypothetical	Locus=Rv0209;Name=Rv0209;Function=Unknown;Product=Hypothetical	Rv0209	Unknown	Hypothetical
211	Rv0210	0.280981580478691	6.89835333844003	0.833772862202316	0.438912893538915	0.591908864051787	-7.12064221746773	Not Significant	NC_000962.3	Mycobrowser_v4	CDS	250120	251598	.	+	Locus=Rv0210;Name=Rv0210;Function=Unknown;Product=Hypothetical	Locus=Rv0210;Name=Rv0210;Function=Unknown;Product=Hypothetical	Rv0210	Unknown	Hypothetical
212	Rv0211	0.0630269182055248	11.678390534001	0.326433697518905	0.756087308840511	0.844363224060109	-7.44390511118094	Not Significant	NC_000962.3	Mycobrowser_v4	CDS	251782	253602	.	+	Locus=Rv0211;Name=pckA;Function=Rate-limiting	Locus=Rv0211;Name=pckA;Function=Rate-limiting	pckA	Rate-limiting	NA
213	Rv0212c	-0.170426385910599	9.23867648525307	-0.668115893795996	0.530922728374285	0.672640383734608	-7.25337297612657	Not Significant	NC_000962.3	Mycobrowser_v4	CDS	253669	254640	.	-	Locus=Rv0212c;Name=nadR;Function=Involved	Locus=Rv0212c;Name=nadR;Function=Involved	nadR	Involved	NA
214	Rv0213c	0.692216809583588	8.00105275683562	8.58420101015539	0.000211222969349798	0.00609375898724132	1.06127738854788	Not Significant	NC_000962.3	Mycobrowser_v4	CDS	254637	255950	.	-	Locus=Rv0213c;Name=Rv0213c;Function=Causes	Locus=Rv0213c;Name=Rv0213c;Function=Causes	Rv0213c	Causes	NA
215	Rv0214	1.62683833506141	8.51359825519182	13.9169047076382	1.62133907207676e-05	0.00173671502367788	3.87743996920555	Significantly Enriched	NC_000962.3	Mycobrowser_v4	CDS	256064	257677	.	+	Locus=Rv0214;Name=fadD4;Function=Function	Locus=Rv0214;Name=fadD4;Function=Function	fadD4	Function	NA
216	Rv0215c	0.362916911956942	6.83643482564594	5.76766095154624	0.00156716661782507	0.0160397634128027	-1.2017453871316	Not Significant	NC_000962.3	Mycobrowser_v4	CDS	257783	258856	.	-	Locus=Rv0215c;Name=fadE3;Function=Function	Locus=Rv0215c;Name=fadE3;Function=Function	fadE3	Function	NA
217	Rv0216	0.0344934660929495	4.83252812129589	0.426026146164475	0.686159912802647	0.799561191804761	-7.40091607485475	Not Significant	NC_000962.3	Mycobrowser_v4	CDS	258913	259926	.	+	Locus=Rv0216;Name=Rv0216;Function=Unknown;Product=Double	Locus=Rv0216;Name=Rv0216;Function=Unknown;Product=Double	Rv0216	Unknown	Double
218	Rv0217c	-0.314319398379387	6.0760752314452	-2.70335095412391	0.0384170991220251	0.112759690635688	-4.76866580536521	Not Significant	NC_000962.3	Mycobrowser_v4	CDS	259923	260831	.	-	Locus=Rv0217c;Name=lipW;Function=Function	Locus=Rv0217c;Name=lipW;Function=Function	lipW	Function	NA
219	Rv0218	0.26662923385021	9.52130792832595	1.69635120447477	0.144917274472664	0.275527950665205	-6.14316868649694	Not Significant	NC_000962.3	Mycobrowser_v4	CDS	260924	262252	.	+	Locus=Rv0218;Name=Rv0218;Function=Unknown;Product=Probable	Locus=Rv0218;Name=Rv0218;Function=Unknown;Product=Probable	Rv0218	Unknown	Probable
220	Rv0219	0.108248896318426	4.45407206421886	0.330094663899087	0.753465191153038	0.843153112124101	-7.44251745198672	Not Significant	NC_000962.3	Mycobrowser_v4	CDS	262254	262802	.	+	Locus=Rv0219;Name=Rv0219;Function=Unknown;Product=Probable	Locus=Rv0219;Name=Rv0219;Function=Unknown;Product=Probable	Rv0219	Unknown	Probable
221	Rv0220	-0.365120832778892	10.2869443189651	-3.58328895440838	0.0133123545758399	0.0552363368967684	-3.60815426652229	Not Significant	NC_000962.3	Mycobrowser_v4	CDS	262812	264023	.	+	Locus=Rv0220;Name=lipC;Function=Function	Locus=Rv0220;Name=lipC;Function=Function	lipC	Function	NA
222	Rv0221	-0.0717651484175157	8.96577816491279	-0.554647901167428	0.600816043096239	0.731199512110871	-7.32981918878047	Not Significant	NC_000962.3	Mycobrowser_v4	CDS	264067	265476	.	+	Locus=Rv0221;Name=Rv0221;Function=May	Locus=Rv0221;Name=Rv0221;Function=May	Rv0221	May	NA
223	Rv0222	-0.115727813890354	7.00302145546409	-1.31946581941342	0.238979314063977	0.389818730233445	-6.61544007309003	Not Significant	NC_000962.3	Mycobrowser_v4	CDS	265507	266295	.	+	Locus=Rv0222;Name=echA1;Function=Could	Locus=Rv0222;Name=echA1;Function=Could	echA1	Could	NA
224	Rv0223c	0.152285295705337	8.58750194650047	2.02117288527881	0.0937542059420148	0.204650235292384	-5.70705557888895	Not Significant	NC_000962.3	Mycobrowser_v4	CDS	266301	267764	.	-	Locus=Rv0223c;Name=Rv0223c;Function=Thought	Locus=Rv0223c;Name=Rv0223c;Function=Thought	Rv0223c	Thought	NA
225	Rv0224c	-0.173635527629584	6.91211647113739	-1.5529704125095	0.175544107111924	0.313978706286585	-6.32850040053229	Not Significant	NC_000962.3	Mycobrowser_v4	CDS	267863	268627	.	-	Locus=Rv0224c;Name=Rv0224c;Function=Causes	Locus=Rv0224c;Name=Rv0224c;Function=Causes	Rv0224c	Causes	NA
226	Rv0225	-0.450748594447763	8.54990503236751	-4.97707380737822	0.00315761769560268	0.0231439700024211	-1.99426249538916	Not Significant	NC_000962.3	Mycobrowser_v4	CDS	268663	269817	.	+	Locus=Rv0225;Name=Rv0225;Function=Possibly	Locus=Rv0225;Name=Rv0225;Function=Possibly	Rv0225	Possibly	NA
227	Rv0226c	-0.0144303292690999	7.5650478963003	-0.0700960576751316	0.946581289135339	0.966446583765671	-7.5031389734623	Not Significant	NC_000962.3	Mycobrowser_v4	CDS	269834	271564	.	-	Locus=Rv0226c;Name=Rv0226c;Function=Unknown;Product=Probable	Locus=Rv0226c;Name=Rv0226c;Function=Unknown;Product=Probable	Rv0226c	Unknown	Probable
228	Rv0227c	-0.739700682754448	8.86036267500175	-3.62891554608552	0.0126416182344208	0.0537130766030192	-3.5507400758922	Not Significant	NC_000962.3	Mycobrowser_v4	CDS	271574	272839	.	-	Locus=Rv0227c;Name=Rv0227c;Function=Unknown;Product=Probable	Locus=Rv0227c;Name=Rv0227c;Function=Unknown;Product=Probable	Rv0227c	Unknown	Probable
229	Rv0228	-0.189981838827563	8.29555726889356	-2.10436464580334	0.0839026317998187	0.188975140604684	-5.59312624238675	Not Significant	NC_000962.3	Mycobrowser_v4	CDS	273055	274278	.	+	Locus=Rv0228;Name=Rv0228;Function=Function	Locus=Rv0228;Name=Rv0228;Function=Function	Rv0228	Function	NA
230	Rv0229c	0.14268233283993	7.20534455304881	0.690270748138447	0.517912586120971	0.661541117552615	-7.23702613838334	Not Significant	NC_000962.3	Mycobrowser_v4	CDS	274306	274986	.	-	Locus=Rv0229c;Name=Rv0229c;Function=Unknown;Product=Possible	Locus=Rv0229c;Name=Rv0229c;Function=Unknown;Product=Possible	Rv0229c	Unknown	Possible
231	Rv0230c	-0.0919100459775031	9.64578024490078	-1.31819640884511	0.239375818760224	0.390301921497609	-6.61693816102781	Not Significant	NC_000962.3	Mycobrowser_v4	CDS	274983	275963	.	-	Locus=Rv0230c;Name=php;Function=Enzymatic	Locus=Rv0230c;Name=php;Function=Enzymatic	php	Enzymatic	NA
232	Rv0231	-0.142113675380028	7.41270433699906	-0.774067015198052	0.470660371614053	0.619513496667007	-7.17121443133189	Not Significant	NC_000962.3	Mycobrowser_v4	CDS	276058	277764	.	+	Locus=Rv0231;Name=fadE4;Function=Function	Locus=Rv0231;Name=fadE4;Function=Function	fadE4	Function	NA
233	Rv0232	-0.366448953827895	10.3089300866563	-2.58738521364171	0.0445483223797137	0.124377382139057	-4.92751869364683	Not Significant	NC_000962.3	Mycobrowser_v4	CDS	277899	278588	.	+	Locus=Rv0232;Name=Rv0232;Function=Involved	Locus=Rv0232;Name=Rv0232;Function=Involved	Rv0232	Involved	NA
234	Rv0233	-0.44675823697777	8.09236159116885	-3.13147691240924	0.0226050612176113	0.0788341382248596	-4.19238112586171	Not Significant	NC_000962.3	Mycobrowser_v4	CDS	278585	279529	.	+	Locus=Rv0233;Name=nrdB;Function=Involved	Locus=Rv0233;Name=nrdB;Function=Involved	nrdB	Involved	NA
235	Rv0234c	-0.251158594027054	8.84690153860494	-1.81699397723886	0.123262212249834	0.245466530061897	-5.98330554837185	Not Significant	NC_000962.3	Mycobrowser_v4	CDS	279605	281140	.	-	Locus=Rv0234c;Name=gabD1;Function=Involved	Locus=Rv0234c;Name=gabD1;Function=Involved	gabD1	Involved	NA
236	Rv0235c	0.0584327518861789	7.92670327752934	0.580347550771916	0.584520056932237	0.717193092334367	-7.31359735491734	Not Significant	NC_000962.3	Mycobrowser_v4	CDS	281166	282614	.	-	Locus=Rv0235c;Name=Rv0235c;Function=Unknown;Product=Probable	Locus=Rv0235c;Name=Rv0235c;Function=Unknown;Product=Probable	Rv0235c	Unknown	Probable
237	Rv0236A	0.467627373120663	8.18817684888444	5.73907110954415	0.00160533665013319	0.016144625949143	-1.22899412366865	Not Significant	NC_000962.3	Mycobrowser_v4	CDS	286898	287071	.	-	Locus=Rv0236A;Name=Rv0236A;Function=Unknown;Product=Small	Locus=Rv0236A;Name=Rv0236A;Function=Unknown;Product=Small	Rv0236A	Unknown	Small
238	Rv0236c	0.0828799585603157	8.58173634036192	0.199550384279221	0.848961834567931	0.907180973046642	-7.48267493756	Not Significant	NC_000962.3	Mycobrowser_v4	CDS	282649	286851	.	-	Locus=Rv0236c;Name=aftD;Function=Involved	Locus=Rv0236c;Name=aftD;Function=Involved	aftD	Involved	NA
239	Rv0237	0.150631414540306	6.94305219554837	0.767770213568894	0.474102298159888	0.622329222407516	-7.17637318329725	Not Significant	NC_000962.3	Mycobrowser_v4	CDS	287186	288352	.	+	Locus=Rv0237;Name=lpqI;Function=Unknown;Product=Probable	Locus=Rv0237;Name=lpqI;Function=Unknown;Product=Probable	lpqI	Unknown	Probable
240	Rv0238	0.6722120606264	9.21988503749553	9.98490325096589	9.5661906906553e-05	0.00414825810567966	1.94518449002713	Not Significant	NC_000962.3	Mycobrowser_v4	CDS	288428	289042	.	+	Locus=Rv0238;Name=Rv0238;Function=Possibly	Locus=Rv0238;Name=Rv0238;Function=Possibly	Rv0238	Possibly	NA
241	Rv0239	0.1394718965145	8.18812239303823	0.881670969653318	0.414610948318898	0.570603186300266	-7.07797361235529	Not Significant	NC_000962.3	Mycobrowser_v4	CDS	289104	289337	.	+	Locus=Rv0239;Name=vapB24;Function=Unknown;Product=Possible	Locus=Rv0239;Name=vapB24;Function=Unknown;Product=Possible	vapB24	Unknown	Possible
242	Rv0240	-0.0772885530403347	6.79681152911801	-0.877389434720489	0.416740921331517	0.571916666368923	-7.08186139017768	Not Significant	NC_000962.3	Mycobrowser_v4	CDS	289345	289782	.	+	Locus=Rv0240;Name=vapC24;Function=Unknown;Product=Possible	Locus=Rv0240;Name=vapC24;Function=Unknown;Product=Possible	vapC24	Unknown	Possible
243	Rv0241c	-0.125186030172761	8.1753495543733	-0.656761017882621	0.537673102026037	0.678762151503515	-7.26157540017132	Not Significant	NC_000962.3	Mycobrowser_v4	CDS	289812	290654	.	-	Locus=Rv0241c;Name=htdX;Function=Involved	Locus=Rv0241c;Name=htdX;Function=Involved	htdX	Involved	NA
244	Rv0242c	0.485544607197076	7.33210042105609	1.53858175853137	0.17894196938256	0.317575077445018	-6.34676347061249	Not Significant	NC_000962.3	Mycobrowser_v4	CDS	290665	292029	.	-	Locus=Rv0242c;Name=fabG4;Function=Involved	Locus=Rv0242c;Name=fabG4;Function=Involved	fabG4	Involved	NA
245	Rv0243	0.680515613657688	9.35113635003787	3.47369499951137	0.0150925279501083	0.0599354138422697	-3.74728805517179	Not Significant	NC_000962.3	Mycobrowser_v4	CDS	292171	293493	.	+	Locus=Rv0243;Name=fadA2;Function=Function	Locus=Rv0243;Name=fadA2;Function=Function	fadA2	Function	NA
246	Rv0244c	0.491820973584657	9.89434439614807	1.29505720797528	0.246708581963544	0.398749917359681	-6.64411291694362	Not Significant	NC_000962.3	Mycobrowser_v4	CDS	293798	295633	.	-	Locus=Rv0244c;Name=fadE5;Function=Function	Locus=Rv0244c;Name=fadE5;Function=Function	fadE5	Function	NA
247	Rv0245	0.365134311121313	7.96525906507061	4.11202477392537	0.00745830144575231	0.0394398223191141	-2.9617863022948	Not Significant	NC_000962.3	Mycobrowser_v4	CDS	296005	296493	.	+	Locus=Rv0245;Name=Rv0245;Function=Function	Locus=Rv0245;Name=Rv0245;Function=Function	Rv0245	Function	NA
248	Rv0246	0.54609586090506	10.6597169980574	4.07258755140181	0.00777621543614371	0.0403480721020868	-3.0085488831052	Not Significant	NC_000962.3	Mycobrowser_v4	CDS	296809	298119	.	+	Locus=Rv0246;Name=Rv0246;Function=Unknown;Product=Probable	Locus=Rv0246;Name=Rv0246;Function=Unknown;Product=Probable	Rv0246	Unknown	Probable
249	Rv0247c	-0.303620452707511	8.89426749629187	-2.69833267346284	0.0386626335359148	0.113224205960707	-4.77552124998957	Not Significant	NC_000962.3	Mycobrowser_v4	CDS	298116	298862	.	-	Locus=Rv0247c;Name=Rv0247c;Function=Involved	Locus=Rv0247c;Name=Rv0247c;Function=Involved	Rv0247c	Involved	NA
250	Rv0248c	0.0556916620604149	10.1877113910507	0.450551080431615	0.669425842221171	0.788322353381179	-7.38868806746808	Not Significant	NC_000962.3	Mycobrowser_v4	CDS	298863	300803	.	-	Locus=Rv0248c;Name=Rv0248c;Function=Involved	Locus=Rv0248c;Name=Rv0248c;Function=Involved	Rv0248c	Involved	NA
251	Rv0249c	0.628104783784357	9.85519723628945	9.26720458569186	0.000141639306936275	0.00504116924738625	1.50842075588266	Not Significant	NC_000962.3	Mycobrowser_v4	CDS	300834	301655	.	-	Locus=Rv0249c;Name=Rv0249c;Function=Could	Locus=Rv0249c;Name=Rv0249c;Function=Could	Rv0249c	Could	NA
252	Rv0250c	0.125437702685698	8.62770169754766	0.297087469111191	0.777234491772339	0.857911696533733	-7.45448881188397	Not Significant	NC_000962.3	Mycobrowser_v4	CDS	301735	302028	.	-	Locus=Rv0250c;Name=Rv0250c;Function=Function	Locus=Rv0250c;Name=Rv0250c;Function=Function	Rv0250c	Function	NA
253	Rv0251c	1.22135870444672	7.30920425817664	2.31189431183586	0.0637420108799317	0.155636076753259	-5.30722230716527	Not Significant	NC_000962.3	Mycobrowser_v4	CDS	302173	302652	.	-	Locus=Rv0251c;Name=hsp;Function=Thought	Locus=Rv0251c;Name=hsp;Function=Thought	hsp	Thought	NA
254	Rv0252	1.53664108565669	10.9125428951333	11.5088579082847	4.49866684047441e-05	0.00287029694149613	2.77644027731104	Significantly Enriched	NC_000962.3	Mycobrowser_v4	CDS	302866	305427	.	+	Locus=Rv0252;Name=nirB;Function=Involved	Locus=Rv0252;Name=nirB;Function=Involved	nirB	Involved	NA
255	Rv0253	0.885328464699011	4.18946679002666	6.12875618953786	0.00116520945124897	0.0140402327686098	-0.866122154106565	Not Significant	NC_000962.3	Mycobrowser_v4	CDS	305453	305809	.	+	Locus=Rv0253;Name=nirD;Function=Involved	Locus=Rv0253;Name=nirD;Function=Involved	nirD	Involved	NA
256	Rv0254c	0.464235237596978	8.02726108424467	2.7084489272988	0.0381693946793348	0.112201876202395	-4.7617033961891	Not Significant	NC_000962.3	Mycobrowser_v4	CDS	305825	306349	.	-	Locus=Rv0254c;Name=cobU;Function=Involved	Locus=Rv0254c;Name=cobU;Function=Involved	cobU	Involved	NA
257	Rv0255c	0.100551383055453	8.14158068752209	0.431869790485593	0.68215406415035	0.797280365667617	-7.39806043667328	Not Significant	NC_000962.3	Mycobrowser_v4	CDS	306374	307858	.	-	Locus=Rv0255c;Name=cobQ1;Function=Involved	Locus=Rv0255c;Name=cobQ1;Function=Involved	cobQ1	Involved	NA
258	Rv0256c	0.191291243079267	9.3304982632565	2.15170867617104	0.0787806284935386	0.181107032543918	-5.52806261980104	Not Significant	NC_000962.3	Mycobrowser_v4	CDS	307877	309547	.	-	Locus=Rv0256c;Name=PPE2;Function=Function	Locus=Rv0256c;Name=PPE2;Function=Function	PPE2	Function	NA
259	Rv0257	-0.393580721657542	8.05336016815685	-3.92954436057921	0.00906517644843109	0.0438980206600526	-3.18013193268036	Not Significant	NC_000962.3	Mycobrowser_v4	CDS	309699	310073	.	+	Locus=Rv0257;Name=Rv0257;Function=Function	Locus=Rv0257;Name=Rv0257;Function=Function	Rv0257	Function	NA
260	Rv0258c	0.668065429068369	5.63003730706886	5.0018954977127	0.00308532964270676	0.0228290930977466	-1.96810004632993	Not Significant	NC_000962.3	Mycobrowser_v4	CDS	310294	310749	.	-	Locus=Rv0258c;Name=Rv0258c;Function=Function	Locus=Rv0258c;Name=Rv0258c;Function=Function	Rv0258c	Function	NA
261	Rv0259c	1.14161720352413	6.23440637044894	10.3308324569063	7.98950180076707e-05	0.00390754658390499	2.14470749887539	Significantly Enriched	NC_000962.3	Mycobrowser_v4	CDS	310774	311517	.	-	Locus=Rv0259c;Name=Rv0259c;Function=Function	Locus=Rv0259c;Name=Rv0259c;Function=Function	Rv0259c	Function	NA
262	Rv0260c	1.00539867602856	5.61142462745394	12.7379951265242	2.61197794939715e-05	0.00211787878730285	3.36688487011275	Significantly Enriched	NC_000962.3	Mycobrowser_v4	CDS	311514	312659	.	-	Locus=Rv0260c;Name=Rv0260c;Function=Could	Locus=Rv0260c;Name=Rv0260c;Function=Could	Rv0260c	Could	NA
263	Rv0261c	0.798190674372364	8.55033370957777	3.71638688558829	0.0114591758273305	0.0505313556832033	-3.44152258594584	Not Significant	NC_000962.3	Mycobrowser_v4	CDS	312759	314168	.	-	Locus=Rv0261c;Name=narK3;Function=Involved	Locus=Rv0261c;Name=narK3;Function=Involved	narK3	Involved	NA
264	Rv0262c	-0.635708418089066	6.87693025174422	-7.57815163221415	0.000401623160237707	0.00826150446121078	0.33836830643462	Not Significant	NC_000962.3	Mycobrowser_v4	CDS	314309	314854	.	-	Locus=Rv0262c;Name=aac;Function=Confers	Locus=Rv0262c;Name=aac;Function=Confers	aac	Confers	NA
265	Rv0263c	-0.62835838458256	8.47992270019567	-6.00297837267555	0.00128990739978698	0.0145095942195691	-0.981260409353369	Not Significant	NC_000962.3	Mycobrowser_v4	CDS	314864	315766	.	-	Locus=Rv0263c;Name=Rv0263c;Function=Function	Locus=Rv0263c;Name=Rv0263c;Function=Function	Rv0263c	Function	NA
266	Rv0264c	-0.480104207062812	6.37832082939798	-5.35412450384853	0.00223978681879076	0.019497611152555	-1.60598002627428	Not Significant	NC_000962.3	Mycobrowser_v4	CDS	315783	316415	.	-	Locus=Rv0264c;Name=Rv0264c;Function=Function	Locus=Rv0264c;Name=Rv0264c;Function=Function	Rv0264c	Function	NA
267	Rv0265c	0.117542423261609	7.21495120617156	0.937378843200549	0.387653573599189	0.544870967297958	-7.02611195857042	Not Significant	NC_000962.3	Mycobrowser_v4	CDS	316511	317503	.	-	Locus=Rv0265c;Name=Rv0265c;Function=Thought	Locus=Rv0265c;Name=Rv0265c;Function=Thought	Rv0265c	Thought	NA
268	Rv0266c	0.144992451273753	8.43658415804396	0.750730480948092	0.483505660585084	0.632114219347379	-7.1901621428341	Not Significant	NC_000962.3	Mycobrowser_v4	CDS	317525	321154	.	-	Locus=Rv0266c;Name=oplA;Function=Catalyzes	Locus=Rv0266c;Name=oplA;Function=Catalyzes	oplA	Catalyzes	NA
269	Rv0267	-0.242889249587146	8.17322338558228	-1.71994146609455	0.140405541545713	0.269855984047365	-6.11215870883656	Not Significant	NC_000962.3	Mycobrowser_v4	CDS	321331	322722	.	+	Locus=Rv0267;Name=narU;Function=Involved	Locus=Rv0267;Name=narU;Function=Involved	narU	Involved	NA
270	Rv0268c	0.0784650096854786	8.12841619582677	0.844584400144204	0.433336558752156	0.588056445838002	-7.11117090387575	Not Significant	NC_000962.3	Mycobrowser_v4	CDS	322764	323273	.	-	Locus=Rv0268c;Name=Rv0268c;Function=Unknown;Product=Hypothetical	Locus=Rv0268c;Name=Rv0268c;Function=Unknown;Product=Hypothetical	Rv0268c	Unknown	Hypothetical
271	Rv0269c	0.198719382649463	8.51720802993559	2.21366882071773	0.0725646645432474	0.170338766225765	-5.44273577357866	Not Significant	NC_000962.3	Mycobrowser_v4	CDS	323338	324531	.	-	Locus=Rv0269c;Name=Rv0269c;Function=Function	Locus=Rv0269c;Name=Rv0269c;Function=Function	Rv0269c	Function	NA
272	Rv0270	-0.394896333406138	7.77322864722965	-4.69023075886635	0.00415090291720801	0.0275443214051409	-2.30293935559453	Not Significant	NC_000962.3	Mycobrowser_v4	CDS	324567	326249	.	+	Locus=Rv0270;Name=fadD2;Function=Function	Locus=Rv0270;Name=fadD2;Function=Function	fadD2	Function	NA
273	Rv0271c	-0.2398409199936	7.06820191003911	-2.99174234687687	0.0267974672753978	0.0883450719748256	-4.37837524173263	Not Significant	NC_000962.3	Mycobrowser_v4	CDS	326266	328461	.	-	Locus=Rv0271c;Name=fadE6;Function=Function	Locus=Rv0271c;Name=fadE6;Function=Function	fadE6	Function	NA
274	Rv0272c	0.418035974073947	8.94330932376257	3.26680220341044	0.0192257945100535	0.070458373100874	-4.01452208657858	Not Significant	NC_000962.3	Mycobrowser_v4	CDS	328575	329708	.	-	Locus=Rv0272c;Name=Rv0272c;Function=Unknown;Product=Unknown	Locus=Rv0272c;Name=Rv0272c;Function=Unknown;Product=Unknown	Rv0272c	Unknown	Unknown
275	Rv0273c	0.483499734221829	5.88513743828253	4.61852905542515	0.00445231660563555	0.0285476379392645	-2.3819507968602	Not Significant	NC_000962.3	Mycobrowser_v4	CDS	329705	330325	.	-	Locus=Rv0273c;Name=Rv0273c;Function=Could	Locus=Rv0273c;Name=Rv0273c;Function=Could	Rv0273c	Could	NA
276	Rv0274	0.690899346028107	9.53833137685482	5.68379986000887	0.0016822171294167	0.016575162196683	-1.28196117248923	Not Significant	NC_000962.3	Mycobrowser_v4	CDS	330422	331003	.	+	Locus=Rv0274;Name=Rv0274;Function=Function	Locus=Rv0274;Name=Rv0274;Function=Function	Rv0274	Function	NA
277	Rv0275c	0.488384030056173	6.02350834427801	3.05781378480958	0.024717076826892	0.0835196337662704	-4.2901479009593	Not Significant	NC_000962.3	Mycobrowser_v4	CDS	330933	331658	.	-	Locus=Rv0275c;Name=Rv0275c;Function=Could	Locus=Rv0275c;Name=Rv0275c;Function=Could	Rv0275c	Could	NA
278	Rv0276	-0.209898653217644	6.50214833330904	-2.48087357015702	0.0511144881250356	0.135886330452622	-5.07406724983231	Not Significant	NC_000962.3	Mycobrowser_v4	CDS	331748	332668	.	+	Locus=Rv0276;Name=Rv0276;Function=Function	Locus=Rv0276;Name=Rv0276;Function=Function	Rv0276	Function	NA
279	Rv0277c	-0.176806024720292	8.66675108782948	-2.77805723717432	0.0349551256722626	0.105298257830066	-4.66684015745041	Not Significant	NC_000962.3	Mycobrowser_v4	CDS	332708	333136	.	-	Locus=Rv0277c;Name=vapC25;Function=Unknown;Product=Possible	Locus=Rv0277c;Name=vapC25;Function=Unknown;Product=Possible	vapC25	Unknown	Possible
280	Rv0278c	0.339492651357261	8.54935942739097	0.326639022206855	0.755940151337122	0.844363224060109	-7.4438276785648	Not Significant	NC_000962.3	Mycobrowser_v4	CDS	333437	336310	.	-	Locus=Rv0278c;Name=PE_PGRS3;Function=Function	Locus=Rv0278c;Name=PE_PGRS3;Function=Function	PE_PGRS3	Function	NA
281	Rv0279c	0.761101280520187	9.11252131892347	1.10001987283707	0.316866198552117	0.475238244610728	-6.86209147745805	Not Significant	NC_000962.3	Mycobrowser_v4	CDS	336560	339073	.	-	Locus=Rv0279c;Name=PE_PGRS4;Function=Function	Locus=Rv0279c;Name=PE_PGRS4;Function=Function	PE_PGRS4	Function	NA
282	Rv0280	-0.333752675057465	8.936544539476	-1.30362169707535	0.243971177861075	0.395804845450314	-6.6340843324786	Not Significant	NC_000962.3	Mycobrowser_v4	CDS	339364	340974	.	+	Locus=Rv0280;Name=PPE3;Function=Function	Locus=Rv0280;Name=PPE3;Function=Function	PPE3	Function	NA
283	Rv0281	-0.314983574346943	10.5244589735795	-2.21263114661883	0.0726644342450947	0.170419960722252	-5.44416607182283	Not Significant	NC_000962.3	Mycobrowser_v4	CDS	340998	341906	.	+	Locus=Rv0281;Name=Rv0281;Function=Possible	Locus=Rv0281;Name=Rv0281;Function=Possible	Rv0281	Possible	NA
284	Rv0282	-0.349489948374501	12.6586962445899	-3.30322964069689	0.0184147220629917	0.0689066323505954	-3.96704934361688	Not Significant	NC_000962.3	Mycobrowser_v4	CDS	342130	344025	.	+	Locus=Rv0282;Name=eccA3;Function=Function	Locus=Rv0282;Name=eccA3;Function=Function	eccA3	Function	NA
285	Rv0283	-0.342638185481809	8.43933962395315	-3.73319006713702	0.0112465586886217	0.0501392971547719	-3.4206711824075	Not Significant	NC_000962.3	Mycobrowser_v4	CDS	344022	345638	.	+	Locus=Rv0283;Name=eccB3;Function=Unknown;Product=ESX	Locus=Rv0283;Name=eccB3;Function=Unknown;Product=ESX	eccB3	Unknown	ESX
286	Rv0284	-0.324979015697126	11.9803199699938	-2.75839040020343	0.0358323785981064	0.107359212858992	-4.69360287841221	Not Significant	NC_000962.3	Mycobrowser_v4	CDS	345635	349627	.	+	Locus=Rv0284;Name=eccC3;Function=Unknown;Product=ESX	Locus=Rv0284;Name=eccC3;Function=Unknown;Product=ESX	eccC3	Unknown	ESX
287	Rv0285	-0.343250766783787	6.78147295993458	-2.89350572231343	0.0302550074118484	0.0955615207781557	-4.51043127957014	Not Significant	NC_000962.3	Mycobrowser_v4	CDS	349624	349932	.	+	Locus=Rv0285;Name=PE5;Function=Function	Locus=Rv0285;Name=PE5;Function=Function	PE5	Function	NA
288	Rv0286	0.058053529527152	10.7378261592703	0.650802404008571	0.541237618728014	0.680612863356843	-7.26583163842477	Not Significant	NC_000962.3	Mycobrowser_v4	CDS	349935	351476	.	+	Locus=Rv0286;Name=PPE4;Function=Function	Locus=Rv0286;Name=PPE4;Function=Function	PPE4	Function	NA
289	Rv0287	-0.22970019777712	8.09232543974478	-1.49196365616352	0.190386645380129	0.331388561636612	-6.40545919003296	Not Significant	NC_000962.3	Mycobrowser_v4	CDS	351525	351818	.	+	Locus=Rv0287;Name=esxG;Function=Function	Locus=Rv0287;Name=esxG;Function=Function	esxG	Function	NA
290	Rv0288	-0.0402189933710826	8.32370172137044	-0.415831712658814	0.69317551471643	0.804703243561347	-7.4058105374726	Not Significant	NC_000962.3	Mycobrowser_v4	CDS	351848	352138	.	+	Locus=Rv0288;Name=esxH;Function=Function	Locus=Rv0288;Name=esxH;Function=Function	esxH	Function	NA
291	Rv0289	-0.0855481637832707	8.55869689056151	-1.34054457223647	0.232481957087527	0.381670602199203	-6.59045567592089	Not Significant	NC_000962.3	Mycobrowser_v4	CDS	352149	353036	.	+	Locus=Rv0289;Name=espG3;Function=Function	Locus=Rv0289;Name=espG3;Function=Function	espG3	Function	NA
292	Rv0290	-0.404998308634246	7.38264380362823	-3.58861478660672	0.0132320407699432	0.0551382255638319	-3.60143691507289	Not Significant	NC_000962.3	Mycobrowser_v4	CDS	353083	354501	.	+	Locus=Rv0290;Name=eccD3;Function=Unknown;Product=ESX	Locus=Rv0290;Name=eccD3;Function=Unknown;Product=ESX	eccD3	Unknown	ESX
293	Rv0291	-0.116452564007348	8.87504523560996	-0.751645814588429	0.48299723036098	0.631661700458647	-7.18942782217137	Not Significant	NC_000962.3	Mycobrowser_v4	CDS	354498	355883	.	+	Locus=Rv0291;Name=mycP3;Function=Thought	Locus=Rv0291;Name=mycP3;Function=Thought	mycP3	Thought	NA
294	Rv0292	-0.209175409796434	8.01373097935545	-2.39247985558664	0.0573502476077308	0.145317163860214	-5.19598258304054	Not Significant	NC_000962.3	Mycobrowser_v4	CDS	355880	356875	.	+	Locus=Rv0292;Name=eccE3;Function=Unknown;Product=ESX	Locus=Rv0292;Name=eccE3;Function=Unknown;Product=ESX	eccE3	Unknown	ESX
295	Rv0293c	-0.463814431377354	8.80822475891267	-3.49795115044892	0.0146766772062934	0.0586001517859312	-3.71634612716065	Not Significant	NC_000962.3	Mycobrowser_v4	CDS	356862	358064	.	-	Locus=Rv0293c;Name=Rv0293c;Function=Function	Locus=Rv0293c;Name=Rv0293c;Function=Function	Rv0293c	Function	NA
296	Rv0294	-0.241267190591061	5.90374327427997	-1.9463216081593	0.103632779906484	0.217199127299966	-5.80898349679332	Not Significant	NC_000962.3	Mycobrowser_v4	CDS	358171	358956	.	+	Locus=Rv0294;Name=tam;Function=Possibly	Locus=Rv0294;Name=tam;Function=Possibly	tam	Possibly	NA
297	Rv0295c	-0.699906496034416	6.14226110227823	-2.35855721837135	0.0599539787369471	0.149376835928577	-5.24280602608036	Not Significant	NC_000962.3	Mycobrowser_v4	CDS	358945	359748	.	-	Locus=Rv0295c;Name=Rv0295c;Function=Function	Locus=Rv0295c;Name=Rv0295c;Function=Function	Rv0295c	Function	NA
298	Rv0296c	-0.215383411006286	8.79311050650687	-0.616100819000694	0.562296588297342	0.698447464981481	-7.28995335945348	Not Significant	NC_000962.3	Mycobrowser_v4	CDS	359758	361155	.	-	Locus=Rv0296c;Name=Rv0296c;Function=Function	Locus=Rv0296c;Name=Rv0296c;Function=Function	Rv0296c	Function	NA
299	Rv0297	-0.400528809888991	9.77312333648896	-0.728772903625162	0.495814211690637	0.643450787562507	-7.20755779066722	Not Significant	NC_000962.3	Mycobrowser_v4	CDS	361334	363109	.	+	Locus=Rv0297;Name=PE_PGRS5;Function=Function	Locus=Rv0297;Name=PE_PGRS5;Function=Function	PE_PGRS5	Function	NA
300	Rv0298	0.480509511973429	5.43603312307914	5.46725253415729	0.00202733644001835	0.0183925254651548	-1.49320800453887	Not Significant	NC_000962.3	Mycobrowser_v4	CDS	363252	363479	.	+	Locus=Rv0298;Name=Rv0298;Function=Unknown;Product=Hypothetical	Locus=Rv0298;Name=Rv0298;Function=Unknown;Product=Hypothetical	Rv0298	Unknown	Hypothetical
301	Rv0299	-0.235939538429681	8.18991791322383	-1.75322206083938	0.134275423422015	0.259999974108697	-6.06819457277005	Not Significant	NC_000962.3	Mycobrowser_v4	CDS	363476	363778	.	+	Locus=Rv0299;Name=Rv0299;Function=Unknown;Product=Hypothetical	Locus=Rv0299;Name=Rv0299;Function=Unknown;Product=Hypothetical	Rv0299	Unknown	Hypothetical
302	Rv0300	-0.175344971152709	8.3672705231245	-2.25488208086798	0.0687159797088549	0.163573451392577	-5.38590207921662	Not Significant	NC_000962.3	Mycobrowser_v4	CDS	363826	364047	.	+	Locus=Rv0300;Name=vapB2;Function=Unknown;Product=Possible	Locus=Rv0300;Name=vapB2;Function=Unknown;Product=Possible	vapB2	Unknown	Possible
303	Rv0301	-0.0602436996333111	9.45392317617717	-0.419361231201203	0.690742677260665	0.802978046564668	-7.40412855935691	Not Significant	NC_000962.3	Mycobrowser_v4	CDS	364044	364469	.	+	Locus=Rv0301;Name=vapC2;Function=Unknown;Product=Possible	Locus=Rv0301;Name=vapC2;Function=Unknown;Product=Possible	vapC2	Unknown	Possible
304	Rv0302	0.789818991473631	8.30018168906028	5.56508831253927	0.00186217804258573	0.0176340558193276	-1.39702430035168	Not Significant	NC_000962.3	Mycobrowser_v4	CDS	364605	365237	.	+	Locus=Rv0302;Name=Rv0302;Function=Involved	Locus=Rv0302;Name=Rv0302;Function=Involved	Rv0302	Involved	NA
305	Rv0303	0.174979004039693	8.62574412898564	2.02890786788227	0.0927899536330513	0.203115016614081	-5.6964882963846	Not Significant	NC_000962.3	Mycobrowser_v4	CDS	365234	366142	.	+	Locus=Rv0303;Name=Rv0303;Function=Function	Locus=Rv0303;Name=Rv0303;Function=Function	Rv0303	Function	NA
306	Rv0304c	0.760014778972133	10.5644832387838	3.39130902130806	0.0166063604284963	0.0643104027738382	-3.85299931136174	Not Significant	NC_000962.3	Mycobrowser_v4	CDS	366150	372764	.	-	Locus=Rv0304c;Name=PPE5;Function=Function	Locus=Rv0304c;Name=PPE5;Function=Function	PPE5	Function	NA
307	Rv0305c	0.643151047402387	9.70467996086305	2.48518513378424	0.0508294506726791	0.135498782204155	-5.06812602140067	Not Significant	NC_000962.3	Mycobrowser_v4	CDS	372820	375711	.	-	Locus=Rv0305c;Name=PPE6;Function=Function	Locus=Rv0305c;Name=PPE6;Function=Function	PPE6	Function	NA
308	Rv0306	0.33275597698076	6.54762749302611	1.79159890208716	0.127535622282772	0.250185807421648	-6.01720588300322	Not Significant	NC_000962.3	Mycobrowser_v4	CDS	375914	376585	.	+	Locus=Rv0306;Name=Rv0306;Function=Function	Locus=Rv0306;Name=Rv0306;Function=Function	Rv0306	Function	NA
309	Rv0307c	-0.179004558513016	6.40003138893988	-0.637183824547981	0.549441374621932	0.687817893222438	-7.27543422068924	Not Significant	NC_000962.3	Mycobrowser_v4	CDS	376573	377055	.	-	Locus=Rv0307c;Name=Rv0307c;Function=Unknown;Product=Unknown	Locus=Rv0307c;Name=Rv0307c;Function=Unknown;Product=Unknown	Rv0307c	Unknown	Unknown
310	Rv0308	-0.28915335208635	8.676401392504	-1.06443155307162	0.331365709098532	0.489998229411659	-6.89948647252406	Not Significant	NC_000962.3	Mycobrowser_v4	CDS	377113	377829	.	+	Locus=Rv0308;Name=Rv0308;Function=Unknown;Product=Probable	Locus=Rv0308;Name=Rv0308;Function=Unknown;Product=Probable	Rv0308	Unknown	Probable
311	Rv0309	-0.148603034035737	10.2352310065407	-0.740323884806175	0.489312407322207	0.637350699229595	-7.19845938951414	Not Significant	NC_000962.3	Mycobrowser_v4	CDS	377931	378587	.	+	Locus=Rv0309;Name=Rv0309;Function=Unknown;Product=Possible	Locus=Rv0309;Name=Rv0309;Function=Unknown;Product=Possible	Rv0309	Unknown	Possible
312	Rv0310c	0.309159034380917	6.91535944949927	1.0480962833417	0.338204197089387	0.496279542900315	-6.91638013309919	Not Significant	NC_000962.3	Mycobrowser_v4	CDS	378657	379148	.	-	Locus=Rv0310c;Name=Rv0310c;Function=Function	Locus=Rv0310c;Name=Rv0310c;Function=Function	Rv0310c	Function	NA
313	Rv0311	0.388076779716823	6.80004922201519	2.8355006999655	0.0325239681920468	0.0999867963692308	-4.58886229098817	Not Significant	NC_000962.3	Mycobrowser_v4	CDS	379172	380401	.	+	Locus=Rv0311;Name=Rv0311;Function=Unknown;Product=Unknown	Locus=Rv0311;Name=Rv0311;Function=Unknown;Product=Unknown	Rv0311	Unknown	Unknown
314	Rv0312	0.00385802873514152	7.55777251890441	0.0424492526948352	0.967630533088363	0.980223330239435	-7.50496936514191	Not Significant	NC_000962.3	Mycobrowser_v4	CDS	380556	382418	.	+	Locus=Rv0312;Name=Rv0312;Function=Function	Locus=Rv0312;Name=Rv0312;Function=Function	Rv0312	Function	NA
315	Rv0313	-0.038804121811312	9.89404063028255	-0.520437872579815	0.622913544593749	0.749653529857412	-7.350389275768	Not Significant	NC_000962.3	Mycobrowser_v4	CDS	382490	382876	.	+	Locus=Rv0313;Name=Rv0313;Function=Function	Locus=Rv0313;Name=Rv0313;Function=Function	Rv0313	Function	NA
316	Rv0314c	-0.174333099831095	9.35318888539729	-1.66335758452433	0.151467210543194	0.283442241274227	-6.18631242887161	Not Significant	NC_000962.3	Mycobrowser_v4	CDS	382879	383541	.	-	Locus=Rv0314c;Name=Rv0314c;Function=Unknown;Product=Possible	Locus=Rv0314c;Name=Rv0314c;Function=Unknown;Product=Possible	Rv0314c	Unknown	Possible
317	Rv0315	-0.121611668523546	8.97008803491896	-0.267574826880134	0.798718723583875	0.87124811440259	-7.46415789923787	Not Significant	NC_000962.3	Mycobrowser_v4	CDS	383602	384486	.	+	Locus=Rv0315;Name=Rv0315;Function=Possibly	Locus=Rv0315;Name=Rv0315;Function=Possibly	Rv0315	Possibly	NA
318	Rv0316	-0.30287158785508	8.09542399634196	-0.921330120375838	0.39527587165627	0.551888697049204	-7.04129245883671	Not Significant	NC_000962.3	Mycobrowser_v4	CDS	384535	385149	.	+	Locus=Rv0316;Name=Rv0316;Function=Could	Locus=Rv0316;Name=Rv0316;Function=Could	Rv0316	Could	NA
319	Rv0317c	0.159689433787499	9.09362255379803	1.98296030404351	0.0986708862806736	0.211668950330062	-5.75917031875975	Not Significant	NC_000962.3	Mycobrowser_v4	CDS	385173	385943	.	-	Locus=Rv0317c;Name=glpQ2;Function=Glycerophosphoryl	Locus=Rv0317c;Name=glpQ2;Function=Glycerophosphoryl	glpQ2	Glycerophosphoryl	NA
320	Rv0318c	0.638749337540447	6.98614192732559	3.61868924497576	0.0127885886262608	0.054007066618681	-3.56358198478175	Not Significant	NC_000962.3	Mycobrowser_v4	CDS	386305	387099	.	-	Locus=Rv0318c;Name=Rv0318c;Function=Unknown;Product=Probable	Locus=Rv0318c;Name=Rv0318c;Function=Unknown;Product=Probable	Rv0318c	Unknown	Probable
321	Rv0319	0.548963883640617	7.43582628292166	3.98221241361096	0.00856435809808907	0.0426556201980151	-3.11659657631791	Not Significant	NC_000962.3	Mycobrowser_v4	CDS	387148	387816	.	+	Locus=Rv0319;Name=pcp;Function=Removes	Locus=Rv0319;Name=pcp;Function=Removes	pcp	Removes	NA
322	Rv0320	0.587254307067223	7.75327421164262	3.78893624205915	0.0105723455040478	0.0480695896048528	-3.35179487097006	Not Significant	NC_000962.3	Mycobrowser_v4	CDS	387888	388550	.	+	Locus=Rv0320;Name=Rv0320;Function=Unknown;Product=Possible	Locus=Rv0320;Name=Rv0320;Function=Unknown;Product=Possible	Rv0320	Unknown	Possible
323	Rv0321	0.189561560637038	7.08280812273094	1.23574242682446	0.266435382528123	0.419484833656737	-6.71257601761182	Not Significant	NC_000962.3	Mycobrowser_v4	CDS	388582	389154	.	+	Locus=Rv0321;Name=dcd;Function=Involved	Locus=Rv0321;Name=dcd;Function=Involved	dcd	Involved	NA
324	Rv0322	0.472090443051237	5.46196268715721	4.17959310836468	0.00694727714629266	0.037614627613994	-2.8822130052311	Not Significant	NC_000962.3	Mycobrowser_v4	CDS	389260	390591	.	+	Locus=Rv0322;Name=udgA;Function=Possibly	Locus=Rv0322;Name=udgA;Function=Possibly	udgA	Possibly	NA
325	Rv0323c	0.108234188311805	6.13285535282858	1.05338065310655	0.335979292558102	0.494752707770009	-6.9109341067223	Not Significant	NC_000962.3	Mycobrowser_v4	CDS	390580	391251	.	-	Locus=Rv0323c;Name=Rv0323c;Function=Function	Locus=Rv0323c;Name=Rv0323c;Function=Function	Rv0323c	Function	NA
326	Rv0324	0.709243564384386	6.4007665786075	3.25994647454145	0.0193828346933036	0.0707010240171862	-4.02347613239229	Not Significant	NC_000962.3	Mycobrowser_v4	CDS	391352	392032	.	+	Locus=Rv0324;Name=Rv0324;Function=Possibly	Locus=Rv0324;Name=Rv0324;Function=Possibly	Rv0324	Possibly	NA
327	Rv0325	0.949852443429867	3.42756067745511	2.82502516077481	0.0329532096711113	0.100800324841249	-4.60306053785411	Not Significant	NC_000962.3	Mycobrowser_v4	CDS	392039	392263	.	+	Locus=Rv0325;Name=Rv0325;Function=Unknown;Product=Hypothetical	Locus=Rv0325;Name=Rv0325;Function=Unknown;Product=Hypothetical	Rv0325	Unknown	Hypothetical
328	Rv0326	0.764035029887392	3.70276040138409	3.68040483486682	0.0119298474827288	0.0519362040299557	-3.48631381521383	Not Significant	NC_000962.3	Mycobrowser_v4	CDS	392273	392728	.	+	Locus=Rv0326;Name=Rv0326;Function=Unknown;Product=Hypothetical	Locus=Rv0326;Name=Rv0326;Function=Unknown;Product=Hypothetical	Rv0326	Unknown	Hypothetical
329	Rv0327c	1.93551083597676	8.26433080114307	5.52673109831158	0.0019250078445934	0.017923757251573	-1.43458663301548	Significantly Enriched	NC_000962.3	Mycobrowser_v4	CDS	392696	394045	.	-	Locus=Rv0327c;Name=cyp135A1;Function=Cytochromes	Locus=Rv0327c;Name=cyp135A1;Function=Cytochromes	cyp135A1	Cytochromes	NA
330	Rv0328	0.703538551254926	6.41737042522938	2.72754065079404	0.0372570217566547	0.110605895253166	-4.7356468136765	Not Significant	NC_000962.3	Mycobrowser_v4	CDS	394111	394713	.	+	Locus=Rv0328;Name=Rv0328;Function=Possibly	Locus=Rv0328;Name=Rv0328;Function=Possibly	Rv0328	Possibly	NA
331	Rv0329c	0.688433832602145	5.23377438276739	3.38014379753417	0.0168242548805556	0.0648959365660283	-3.86739816706367	Not Significant	NC_000962.3	Mycobrowser_v4	CDS	394694	395320	.	-	Locus=Rv0329c;Name=Rv0329c;Function=Function	Locus=Rv0329c;Name=Rv0329c;Function=Function	Rv0329c	Function	NA
332	Rv0330c	0.469672552604218	5.6530731698768	2.5886866007843	0.0444739302773121	0.124348086666163	-4.92573146122029	Not Significant	NC_000962.3	Mycobrowser_v4	CDS	395347	396087	.	-	Locus=Rv0330c;Name=Rv0330c;Function=Unknown;Product=Hypothetical	Locus=Rv0330c;Name=Rv0330c;Function=Unknown;Product=Hypothetical	Rv0330c	Unknown	Hypothetical
333	Rv0331	0.68024196955763	5.97642459822267	4.23566309478366	0.0065532682682181	0.0364882977108796	-2.81670363832177	Not Significant	NC_000962.3	Mycobrowser_v4	CDS	396201	397367	.	+	Locus=Rv0331;Name=Rv0331;Function=Function	Locus=Rv0331;Name=Rv0331;Function=Function	Rv0331	Function	NA
334	Rv0332	0.296395264219004	7.46741812841045	1.93805192016492	0.104787476272155	0.219264977231842	-5.8202037707561	Not Significant	NC_000962.3	Mycobrowser_v4	CDS	397442	398227	.	+	Locus=Rv0332;Name=Rv0332;Function=Function	Locus=Rv0332;Name=Rv0332;Function=Function	Rv0332	Function	NA
335	Rv0333	0.0550451475232174	5.72773135491871	0.568866760512087	0.591767168577922	0.723126474130384	-7.32092487117312	Not Significant	NC_000962.3	Mycobrowser_v4	CDS	398254	398628	.	+	Locus=Rv0333;Name=Rv0333;Function=Unknown;Product=Unknown	Locus=Rv0333;Name=Rv0333;Function=Unknown;Product=Unknown	Rv0333	Unknown	Unknown
336	Rv0334	0.531373683932038	6.11123532396313	5.76537295565999	0.00157018238958834	0.0160397634128027	-1.20392232880604	Not Significant	NC_000962.3	Mycobrowser_v4	CDS	398658	399524	.	+	Locus=Rv0334;Name=rmlA;Function=dTDP-L-rhamnose	Locus=Rv0334;Name=rmlA;Function=dTDP-L-rhamnose	rmlA	dTDP-L-rhamnose	NA
337	Rv0335c	0.755440026823584	4.12737555922059	2.56684236077087	0.0457405367388071	0.126394604184956	-4.95574268560629	Not Significant	NC_000962.3	Mycobrowser_v4	CDS	399535	400050	.	-	Locus=Rv0335c;Name=PE6;Function=Function	Locus=Rv0335c;Name=PE6;Function=Function	PE6	Function	NA
338	Rv0336	-0.66626124072031	6.52756893337617	-1.66243493947184	0.151654481602804	0.283496273966433	-6.18751495277733	Not Significant	NC_000962.3	Mycobrowser_v4	CDS	400192	401703	.	+	Locus=Rv0336;Name=Rv0336;Function=Function	Locus=Rv0336;Name=Rv0336;Function=Function	Rv0336	Function	NA
339	Rv0337c	-0.344708252905864	8.65745228173467	-2.06502780732207	0.0884204575118168	0.195752230168368	-5.64706918184608	Not Significant	NC_000962.3	Mycobrowser_v4	CDS	401873	403162	.	-	Locus=Rv0337c;Name=aspC;Function=Generates	Locus=Rv0337c;Name=aspC;Function=Generates	aspC	Generates	NA
340	Rv0338c	-0.111770207620488	11.6306161696682	-0.580010062973252	0.584732330891398	0.717193092334367	-7.3138146041973	Not Significant	NC_000962.3	Mycobrowser_v4	CDS	403193	405841	.	-	Locus=Rv0338c;Name=Rv0338c;Function=Function	Locus=Rv0338c;Name=Rv0338c;Function=Function	Rv0338c	Function	NA
341	Rv0339c	-0.146762543040547	9.93841075087593	-0.688798584361621	0.518770466422887	0.66220224838238	-7.2381263190876	Not Significant	NC_000962.3	Mycobrowser_v4	CDS	405950	408448	.	-	Locus=Rv0339c;Name=Rv0339c;Function=Could	Locus=Rv0339c;Name=Rv0339c;Function=Could	Rv0339c	Could	NA
342	Rv0340	0.474614686832162	8.74189381850734	3.79943152633168	0.0104505703673637	0.0477389904574875	-3.33887934961044	Not Significant	NC_000962.3	Mycobrowser_v4	CDS	408634	409173	.	+	Locus=Rv0340;Name=Rv0340;Function=Function	Locus=Rv0340;Name=Rv0340;Function=Function	Rv0340	Function	NA
343	Rv0341	0.973906765389485	8.51495605424776	2.39920325843534	0.056848596647023	0.144447280971101	-5.18670378625125	Not Significant	NC_000962.3	Mycobrowser_v4	CDS	409362	410801	.	+	Locus=Rv0341;Name=iniB;Function=Unknown;Product=Isoniazid	Locus=Rv0341;Name=iniB;Function=Unknown;Product=Isoniazid	iniB	Unknown	Isoniazid
344	Rv0342	0.267867442760517	6.80085991099639	2.47230840046264	0.0516858122038164	0.136395870772944	-5.08587165716655	Not Significant	NC_000962.3	Mycobrowser_v4	CDS	410838	412760	.	+	Locus=Rv0342;Name=iniA;Function=Unknown;Product=Isoniazid	Locus=Rv0342;Name=iniA;Function=Unknown;Product=Isoniazid	iniA	Unknown	Isoniazid
345	Rv0343	-0.299124455522247	9.78998220404421	-2.35167383429179	0.0604974474111034	0.150451159951447	-5.25230818840785	Not Significant	NC_000962.3	Mycobrowser_v4	CDS	412757	414238	.	+	Locus=Rv0343;Name=iniC;Function=Unknown;Product=Isoniazid	Locus=Rv0343;Name=iniC;Function=Unknown;Product=Isoniazid	iniC	Unknown	Isoniazid
346	Rv0344c	0.321477322641869	5.34759581064284	3.91302663994487	0.00922900021391196	0.0442355527494401	-3.20014391560048	Not Significant	NC_000962.3	Mycobrowser_v4	CDS	414381	414941	.	-	Locus=Rv0344c;Name=lpqJ;Function=Unknown;Product=Probable	Locus=Rv0344c;Name=lpqJ;Function=Unknown;Product=Probable	lpqJ	Unknown	Probable
347	Rv0345	-0.369041565400341	5.69537321099051	-3.73348615371164	0.0112428521940566	0.0501392971547719	-3.42030413771156	Not Significant	NC_000962.3	Mycobrowser_v4	CDS	415050	415460	.	+	Locus=Rv0345;Name=Rv0345;Function=Function	Locus=Rv0345;Name=Rv0345;Function=Function	Rv0345	Function	NA
348	Rv0346c	-0.436294001411188	9.99862371654717	-4.64617195719806	0.00433324218074533	0.0280149145638884	-2.35140095605852	Not Significant	NC_000962.3	Mycobrowser_v4	CDS	415502	416965	.	-	Locus=Rv0346c;Name=ansP2;Function=Thought	Locus=Rv0346c;Name=ansP2;Function=Thought	ansP2	Thought	NA
349	Rv0347	0.654134607960467	8.26720285841935	7.01543776388881	0.000594300113848457	0.00998496168896969	-0.104169284841613	Not Significant	NC_000962.3	Mycobrowser_v4	CDS	417304	418290	.	+	Locus=Rv0347;Name=Rv0347;Function=Unknown;Product=Probable	Locus=Rv0347;Name=Rv0347;Function=Unknown;Product=Probable	Rv0347	Unknown	Probable
350	Rv0348	0.349750684518469	8.87359499738512	2.1943457909948	0.0744462697291931	0.172982018976728	-5.46936359460538	Not Significant	NC_000962.3	Mycobrowser_v4	CDS	418293	418946	.	+	Locus=Rv0348;Name=Rv0348;Function=Could	Locus=Rv0348;Name=Rv0348;Function=Could	Rv0348	Could	NA
351	Rv0349	0.494872582768719	7.96892169018154	2.66834885954751	0.0401655491287162	0.116347984685264	-4.81651959113664	Not Significant	NC_000962.3	Mycobrowser_v4	CDS	418949	419608	.	+	Locus=Rv0349;Name=Rv0349;Function=Unknown;Product=Hypothetical	Locus=Rv0349;Name=Rv0349;Function=Unknown;Product=Hypothetical	Rv0349	Unknown	Hypothetical
352	Rv0350	0.373533038480582	11.666757708594	1.29377152240218	0.247121898534309	0.398999834940774	-6.64561535413657	Not Significant	NC_000962.3	Mycobrowser_v4	CDS	419835	421712	.	+	Locus=Rv0350;Name=dnaK;Function=Acts	Locus=Rv0350;Name=dnaK;Function=Acts	dnaK	Acts	NA
353	Rv0351	1.16429409600998	9.1283276223853	15.7725852409619	8.23269817475668e-06	0.00145079498828142	4.58884197742696	Significantly Enriched	NC_000962.3	Mycobrowser_v4	CDS	421709	422416	.	+	Locus=Rv0351;Name=grpE;Function=Stimulates,	Locus=Rv0351;Name=grpE;Function=Stimulates,	grpE	Stimulates,	NA
354	Rv0352	0.646941142758916	9.92239552075559	6.84704872803855	0.000671643421563966	0.0104144868395496	-0.242512210112039	Not Significant	NC_000962.3	Mycobrowser_v4	CDS	422452	423639	.	+	Locus=Rv0352;Name=dnaJ1;Function=Acts	Locus=Rv0352;Name=dnaJ1;Function=Acts	dnaJ1	Acts	NA
355	Rv0353	1.02568590505843	6.32101448939702	6.52182236397249	0.000856746049934465	0.011741108258863	-0.517941375767195	Significantly Enriched	NC_000962.3	Mycobrowser_v4	CDS	423639	424019	.	+	Locus=Rv0353;Name=hspR;Function=Involved	Locus=Rv0353;Name=hspR;Function=Involved	hspR	Involved	NA
356	Rv0354c	0.306988525369677	9.03125586567942	2.71698180867856	0.0377586574853096	0.111697460511138	-4.75005420804236	Not Significant	NC_000962.3	Mycobrowser_v4	CDS	424269	424694	.	-	Locus=Rv0354c;Name=PPE7;Function=Function	Locus=Rv0354c;Name=PPE7;Function=Function	PPE7	Function	NA
357	Rv0355c	0.658517035649334	10.2638733777658	2.49043584088088	0.0504846197856594	0.134971043346368	-5.06089153456866	Not Significant	NC_000962.3	Mycobrowser_v4	CDS	424777	434679	.	-	Locus=Rv0355c;Name=PPE8;Function=Function	Locus=Rv0355c;Name=PPE8;Function=Function	PPE8	Function	NA
358	Rv0356c	-0.112736165847909	8.06299652550967	-1.09668902724907	0.31820023264468	0.476504542305923	-6.86562510070255	Not Significant	NC_000962.3	Mycobrowser_v4	CDS	434830	435474	.	-	Locus=Rv0356c;Name=Rv0356c;Function=Function	Locus=Rv0356c;Name=Rv0356c;Function=Function	Rv0356c	Function	NA
359	Rv0357c	0.085248862480376	7.47317406442437	0.57734409808342	0.586410801224448	0.718838059327733	-7.31552681876787	Not Significant	NC_000962.3	Mycobrowser_v4	CDS	435471	436769	.	-	Locus=Rv0357c;Name=purA;Function=Involved	Locus=Rv0357c;Name=purA;Function=Involved	purA	Involved	NA
360	Rv0358	0.229286062770107	7.6340074740042	0.550823622094244	0.603263541040698	0.733260993669706	-7.33217705479807	Not Significant	NC_000962.3	Mycobrowser_v4	CDS	436860	437507	.	+	Locus=Rv0358;Name=Rv0358;Function=Function	Locus=Rv0358;Name=Rv0358;Function=Function	Rv0358	Function	NA
361	Rv0359	0.17089920659302	4.26033141511977	2.0009404677083	0.0963253458806595	0.209206610584557	-5.73466806929356	Not Significant	NC_000962.3	Mycobrowser_v4	CDS	437518	438297	.	+	Locus=Rv0359;Name=Rv0359;Function=Unknown;Product=Probable	Locus=Rv0359;Name=Rv0359;Function=Unknown;Product=Probable	Rv0359	Unknown	Probable
362	Rv0360c	0.108452034379681	7.5809821436732	0.622074944937105	0.558634916203326	0.695277745942738	-7.28588223280834	Not Significant	NC_000962.3	Mycobrowser_v4	CDS	438302	438739	.	-	Locus=Rv0360c;Name=Rv0360c;Function=Function	Locus=Rv0360c;Name=Rv0360c;Function=Function	Rv0360c	Function	NA
363	Rv0361	-0.0773247033648179	8.85182441848115	-0.891964758499665	0.40952400002819	0.565000853636907	-7.06856834704523	Not Significant	NC_000962.3	Mycobrowser_v4	CDS	438822	439649	.	+	Locus=Rv0361;Name=Rv0361;Function=Unknown;Product=Probable	Locus=Rv0361;Name=Rv0361;Function=Unknown;Product=Probable	Rv0361	Unknown	Probable
364	Rv0362	0.0131365880002567	6.07946892343703	0.163842590147629	0.875674512143435	0.925114239420792	-7.49026699300116	Not Significant	NC_000962.3	Mycobrowser_v4	CDS	439871	441253	.	+	Locus=Rv0362;Name=mgtE;Function=Thought	Locus=Rv0362;Name=mgtE;Function=Thought	mgtE	Thought	NA
365	Rv0363c	-0.0321714453503468	10.4927490119106	-0.292114253291426	0.780840084381771	0.858968233016917	-7.45618688728484	Not Significant	NC_000962.3	Mycobrowser_v4	CDS	441265	442299	.	-	Locus=Rv0363c;Name=fba;Function=Involved	Locus=Rv0363c;Name=fba;Function=Involved	fba	Involved	NA
366	Rv0364	-0.165102249689555	7.7334216101187	-0.949288476492628	0.382072089535641	0.539702837361151	-7.01472389992461	Not Significant	NC_000962.3	Mycobrowser_v4	CDS	442395	443078	.	+	Locus=Rv0364;Name=Rv0364;Function=Unknown;Product=Possible	Locus=Rv0364;Name=Rv0364;Function=Unknown;Product=Possible	Rv0364	Unknown	Possible
367	Rv0365c	0.052517001590493	7.07117555141239	0.66929038468388	0.530227677817041	0.672353321781264	-7.25251772942452	Not Significant	NC_000962.3	Mycobrowser_v4	CDS	443067	444197	.	-	Locus=Rv0365c;Name=Rv0365c;Function=Function	Locus=Rv0365c;Name=Rv0365c;Function=Function	Rv0365c	Function	NA
368	Rv0366c	-0.333420617971548	8.31255698419825	-3.23239434209294	0.0200284708000603	0.072579896046401	-4.05952291958942	Not Significant	NC_000962.3	Mycobrowser_v4	CDS	444222	444815	.	-	Locus=Rv0366c;Name=Rv0366c;Function=Function	Locus=Rv0366c;Name=Rv0366c;Function=Function	Rv0366c	Function	NA
369	Rv0367c	-0.0235123159800645	5.06631242027265	-0.0859262939665348	0.934549171494766	0.958941570118015	-7.50168677364218	Not Significant	NC_000962.3	Mycobrowser_v4	CDS	444844	445233	.	-	Locus=Rv0367c;Name=Rv0367c;Function=Unknown;Product=Hypothetical	Locus=Rv0367c;Name=Rv0367c;Function=Unknown;Product=Hypothetical	Rv0367c	Unknown	Hypothetical
370	Rv0368c	0.563515399894596	5.38287025263555	0.627362558849957	0.555406522419295	0.692834033735864	-7.28225047494833	Not Significant	NC_000962.3	Mycobrowser_v4	CDS	445314	446525	.	-	Locus=Rv0368c;Name=Rv0368c;Function=Function	Locus=Rv0368c;Name=Rv0368c;Function=Function	Rv0368c	Function	NA
371	Rv0369c	0.803048683037686	3.48391699586263	5.22226308709833	0.00252055908631221	0.0203527302156165	-1.73956961883664	Not Significant	NC_000962.3	Mycobrowser_v4	CDS	446531	447046	.	-	Locus=Rv0369c;Name=Rv0369c;Function=Function	Locus=Rv0369c;Name=Rv0369c;Function=Function	Rv0369c	Function	NA
372	Rv0370c	0.326975614625683	5.94873310117118	1.50338133840485	0.187521003908658	0.327997505990284	-6.39115256646544	Not Significant	NC_000962.3	Mycobrowser_v4	CDS	447147	448043	.	-	Locus=Rv0370c;Name=Rv0370c;Function=Function	Locus=Rv0370c;Name=Rv0370c;Function=Function	Rv0370c	Function	NA
373	Rv0371c	0.882707389275764	5.41855538237362	0.961999307812597	0.376185394777659	0.534153066937121	-7.00245593611282	Not Significant	NC_000962.3	Mycobrowser_v4	CDS	448040	448633	.	-	Locus=Rv0371c;Name=Rv0371c;Function=Function	Locus=Rv0371c;Name=Rv0371c;Function=Function	Rv0371c	Function	NA
374	Rv0372c	1.11499634242243	4.32080359644708	1.06388690710238	0.331591849639435	0.490069294082141	-6.90005252045876	Not Significant	NC_000962.3	Mycobrowser_v4	CDS	448630	449385	.	-	Locus=Rv0372c;Name=Rv0372c;Function=Function	Locus=Rv0372c;Name=Rv0372c;Function=Function	Rv0372c	Function	NA
375	Rv0373c	0.657328501276945	6.24938487211647	1.29456163506035	0.246867822744347	0.398841662980905	-6.6446921319404	Not Significant	NC_000962.3	Mycobrowser_v4	CDS	449404	451803	.	-	Locus=Rv0373c;Name=Rv0373c;Function=Function	Locus=Rv0373c;Name=Rv0373c;Function=Function	Rv0373c	Function	NA
376	Rv0374c	1.19857026476988	4.31963264352502	1.87482429233387	0.114058723367167	0.232052562124941	-5.90567742737954	Not Significant	NC_000962.3	Mycobrowser_v4	CDS	451800	452279	.	-	Locus=Rv0374c;Name=Rv0374c;Function=Function	Locus=Rv0374c;Name=Rv0374c;Function=Function	Rv0374c	Function	NA
377	Rv0375c	0.679141462681867	5.99169505787277	0.933673321609193	0.389403194439923	0.546146750544209	-7.02963395945665	Not Significant	NC_000962.3	Mycobrowser_v4	CDS	452294	453154	.	-	Locus=Rv0375c;Name=Rv0375c;Function=Function	Locus=Rv0375c;Name=Rv0375c;Function=Function	Rv0375c	Function	NA
378	Rv0376c	0.494520713405502	6.16045546450629	0.875510858347182	0.417678096096422	0.572913069739607	-7.0835626919557	Not Significant	NC_000962.3	Mycobrowser_v4	CDS	453230	454372	.	-	Locus=Rv0376c;Name=Rv0376c;Function=Function	Locus=Rv0376c;Name=Rv0376c;Function=Function	Rv0376c	Function	NA
379	Rv0377	0.317278553801939	8.56002597962116	1.33830761230828	0.233163769621108	0.381933245524138	-6.5931167254969	Not Significant	NC_000962.3	Mycobrowser_v4	CDS	454421	455386	.	+	Locus=Rv0377;Name=Rv0377;Function=Possibly	Locus=Rv0377;Name=Rv0377;Function=Possibly	Rv0377	Possibly	NA
380	Rv0378	0.994349882312426	5.99645341897903	1.65036186729564	0.154125918802593	0.286739042055302	-6.20322982079616	Not Significant	NC_000962.3	Mycobrowser_v4	CDS	455637	455858	.	+	Locus=Rv0378;Name=Rv0378;Function=Function	Locus=Rv0378;Name=Rv0378;Function=Function	Rv0378	Function	NA
381	Rv0379	0.00932431344262508	7.50133750923629	0.114519043900466	0.912867878271038	0.945418249662288	-7.49831947427149	Not Significant	NC_000962.3	Mycobrowser_v4	CDS	455977	456192	.	+	Locus=Rv0379;Name=secE2;Function=Thought	Locus=Rv0379;Name=secE2;Function=Thought	secE2	Thought	NA
382	Rv0380c	-0.202332521560569	8.95912956582	-1.5829378569488	0.168664872198275	0.305038885964538	-6.29025323241132	Not Significant	NC_000962.3	Mycobrowser_v4	CDS	456268	456819	.	-	Locus=Rv0380c;Name=Rv0380c;Function=Possibly	Locus=Rv0380c;Name=Rv0380c;Function=Possibly	Rv0380c	Possibly	NA
383	Rv0381c	-0.240013652769701	9.57368937116567	-1.59809218662178	0.165285641221033	0.30060726529893	-6.27080750536753	Not Significant	NC_000962.3	Mycobrowser_v4	CDS	456915	457823	.	-	Locus=Rv0381c;Name=Rv0381c;Function=Unknown;Product=Hypothetical	Locus=Rv0381c;Name=Rv0381c;Function=Unknown;Product=Hypothetical	Rv0381c	Unknown	Hypothetical
384	Rv0382c	-0.1583680664338	8.66128516191292	-1.96871696444795	0.100570366676357	0.214016491479658	-5.77855437586336	Not Significant	NC_000962.3	Mycobrowser_v4	CDS	457841	458380	.	-	Locus=Rv0382c;Name=pyrE;Function=Involved	Locus=Rv0382c;Name=pyrE;Function=Involved	pyrE	Involved	NA
385	Rv0383c	-0.141981705992876	10.5204419638233	-1.92199322186293	0.10706726248752	0.222546938087727	-5.84196633108479	Not Significant	NC_000962.3	Mycobrowser_v4	CDS	458461	459315	.	-	Locus=Rv0383c;Name=Rv0383c;Function=Unknown;Product=Possible	Locus=Rv0383c;Name=Rv0383c;Function=Unknown;Product=Possible	Rv0383c	Unknown	Possible
386	Rv0384c	0.323370759166542	9.11014575397114	2.88112829211333	0.0307242455929703	0.0966399879144687	-4.52714003875277	Not Significant	NC_000962.3	Mycobrowser_v4	CDS	459456	462002	.	-	Locus=Rv0384c;Name=clpB;Function=Thought	Locus=Rv0384c;Name=clpB;Function=Thought	clpB	Thought	NA
387	Rv0385	-0.219376987848889	8.4245977629815	-2.23191220924794	0.0708338502985094	0.167488059150546	-5.41758387783206	Not Significant	NC_000962.3	Mycobrowser_v4	CDS	462135	463307	.	+	Locus=Rv0385;Name=Rv0385;Function=Function	Locus=Rv0385;Name=Rv0385;Function=Function	Rv0385	Function	NA
388	Rv0386	0.691928704763624	8.62080848767581	6.3748196158115	0.000959473483387454	0.0124033043152087	-0.646140083559897	Not Significant	NC_000962.3	Mycobrowser_v4	CDS	463411	466668	.	+	Locus=Rv0386;Name=Rv0386;Function=Involved	Locus=Rv0386;Name=Rv0386;Function=Involved	Rv0386	Involved	NA
389	Rv0389	0.187251666535631	3.25526576570673	0.335836707636512	0.749359928335461	0.840977174475667	-7.44031102697564	Not Significant	NC_000962.3	Mycobrowser_v4	CDS	468335	469594	.	+	Locus=Rv0389;Name=purT;Function=Involved	Locus=Rv0389;Name=purT;Function=Involved	purT	Involved	NA
390	Rv0390	-0.234806067078572	6.18465407333345	-2.73827464766376	0.0367544677106436	0.109447887015933	-4.72100927755712	Not Significant	NC_000962.3	Mycobrowser_v4	CDS	469591	470013	.	+	Locus=Rv0390;Name=Rv0390;Function=Function	Locus=Rv0390;Name=Rv0390;Function=Function	Rv0390	Function	NA
391	Rv0391	-0.0905381130442695	7.46903024958554	-1.04728631676501	0.338546296608514	0.496279542900315	-6.91721326315227	Not Significant	NC_000962.3	Mycobrowser_v4	CDS	470010	471230	.	+	Locus=Rv0391;Name=metZ;Function=Involved	Locus=Rv0391;Name=metZ;Function=Involved	metZ	Involved	NA
392	Rv0392c	0.190923107275733	9.04033105431397	0.974464058826299	0.370482941820369	0.528922787542601	-6.99031278880676	Not Significant	NC_000962.3	Mycobrowser_v4	CDS	471227	472639	.	-	Locus=Rv0392c;Name=ndhA;Function=Transfer	Locus=Rv0392c;Name=ndhA;Function=Transfer	ndhA	Transfer	NA
393	Rv0393	0.14189414878742	8.07060015831932	0.304677450439347	0.771743693059668	0.855002119405298	-7.45184376877801	Not Significant	NC_000962.3	Mycobrowser_v4	CDS	472781	474106	.	+	Locus=Rv0393;Name=Rv0393;Function=Function	Locus=Rv0393;Name=Rv0393;Function=Function	Rv0393	Function	NA
394	Rv0394c	0.206708862954315	5.64149107868351	2.38121874102724	0.0582010312654561	0.146424313952912	-5.211525072152	Not Significant	NC_000962.3	Mycobrowser_v4	CDS	474122	474841	.	-	Locus=Rv0394c;Name=Rv0394c;Function=Unknown;Product=Possible	Locus=Rv0394c;Name=Rv0394c;Function=Unknown;Product=Possible	Rv0394c	Unknown	Possible
395	Rv0395	1.36780700970618	4.636247107853	4.11773540487262	0.00741349957223332	0.0393097279770192	-2.95503440014246	Significantly Enriched	NC_000962.3	Mycobrowser_v4	CDS	474940	475344	.	+	Locus=Rv0395;Name=Rv0395;Function=Unknown;Product=Hypothetical	Locus=Rv0395;Name=Rv0395;Function=Unknown;Product=Hypothetical	Rv0395	Unknown	Hypothetical
396	Rv0396	1.10057854603235	5.32221669648521	4.38290123639893	0.00563407494879532	0.0331235947140655	-2.64692741413734	Significantly Enriched	NC_000962.3	Mycobrowser_v4	CDS	475350	475742	.	+	Locus=Rv0396;Name=Rv0396;Function=Unknown;Product=Hypothetical	Locus=Rv0396;Name=Rv0396;Function=Unknown;Product=Hypothetical	Rv0396	Unknown	Hypothetical
397	Rv0397	0.856491528693867	5.30088958594745	1.57304647924242	0.170906343878422	0.308271273836888	-6.30290829067231	Not Significant	NC_000962.3	Mycobrowser_v4	CDS	475816	476184	.	+	Locus=Rv0397;Name=Rv0397;Function=Function	Locus=Rv0397;Name=Rv0397;Function=Function	Rv0397	Function	NA
398	Rv0397A	-0.563967809733293	6.35176042809101	-4.3899982268667	0.00559362523519028	0.0329854385081221	-2.63882608720218	Not Significant	NC_000962.3	Mycobrowser_v4	CDS	476394	476642	.	+	Locus=Rv0397A;Name=Rv0397A;Function=Unknown;Product=Conserved	Locus=Rv0397A;Name=Rv0397A;Function=Unknown;Product=Conserved	Rv0397A	Unknown	Conserved
399	Rv0398c	-0.409635993820423	6.97813586986308	-1.65583477256799	0.153000744301372	0.285191042538765	-6.19611077784536	Not Significant	NC_000962.3	Mycobrowser_v4	CDS	476679	477320	.	-	Locus=Rv0398c;Name=Rv0398c;Function=Unknown;Product=Possible	Locus=Rv0398c;Name=Rv0398c;Function=Unknown;Product=Possible	Rv0398c	Unknown	Possible
400	Rv0399c	0.705117579267377	7.7618619677192	3.77408311026847	0.0107474257216573	0.048638349893826	-3.37010124045125	Not Significant	NC_000962.3	Mycobrowser_v4	CDS	477327	478556	.	-	Locus=Rv0399c;Name=lpqK;Function=Unknown;Product=Possible	Locus=Rv0399c;Name=lpqK;Function=Unknown;Product=Possible	lpqK	Unknown	Possible
401	Rv0400c	0.151165267543442	7.70434966682368	1.76588943942379	0.132012489968031	0.256639665811976	-6.05139770519386	Not Significant	NC_000962.3	Mycobrowser_v4	CDS	478566	479753	.	-	Locus=Rv0400c;Name=fadE7;Function=Function	Locus=Rv0400c;Name=fadE7;Function=Function	fadE7	Function	NA
402	Rv0401	0.775474793603077	6.52597849846816	3.11412694333939	0.023083942124572	0.0800737101148257	-4.21534979347756	Not Significant	NC_000962.3	Mycobrowser_v4	CDS	479789	480160	.	+	Locus=Rv0401;Name=Rv0401;Function=Unknown;Product=Probable	Locus=Rv0401;Name=Rv0401;Function=Unknown;Product=Probable	Rv0401	Unknown	Probable
403	Rv0402c	1.1398058976963	11.2841458654965	13.223692282951	2.1356739002303e-05	0.00188969340877995	3.58334554192404	Significantly Enriched	NC_000962.3	Mycobrowser_v4	CDS	480355	483231	.	-	Locus=Rv0402c;Name=mmpL1;Function=Unknown.	Locus=Rv0402c;Name=mmpL1;Function=Unknown.	mmpL1	Unknown.	NA
404	Rv0403c	1.03738054176167	7.28874336763319	5.96078851886929	0.00133514864480069	0.0146426850424191	-1.02029963715561	Significantly Enriched	NC_000962.3	Mycobrowser_v4	CDS	483228	483656	.	-	Locus=Rv0403c;Name=mmpS1;Function=Unknown;Product=Probable	Locus=Rv0403c;Name=mmpS1;Function=Unknown;Product=Probable	mmpS1	Unknown	Probable
405	Rv0405	-7.99854888698005	7.42049001992108	-30.2018751288531	2.35066265254407e-07	0.000152479650728359	7.89012004382683	Significantly Depleted	NC_000962.3	Mycobrowser_v4	CDS	485731	489939	.	+	Locus=Rv0405;Name=pks6;Function=Polyketide	Locus=Rv0405;Name=pks6;Function=Polyketide	pks6	Polyketide	NA
406	Rv0407	1.35717254621648	8.80842757964895	14.0468038143739	1.54199519968163e-05	0.00171469866204598	3.93071268610836	Significantly Enriched	NC_000962.3	Mycobrowser_v4	CDS	490783	491793	.	+	Locus=Rv0407;Name=fgd1;Function=Catalyzes	Locus=Rv0407;Name=fgd1;Function=Catalyzes	fgd1	Catalyzes	NA
407	Rv0408	1.20779966518204	8.63072490747127	14.722036805704	1.19624235026154e-05	0.00166277686686355	4.19885463137912	Significantly Enriched	NC_000962.3	Mycobrowser_v4	CDS	491786	493858	.	+	Locus=Rv0408;Name=pta;Function=Involved	Locus=Rv0408;Name=pta;Function=Involved	pta	Involved	NA
408	Rv0409	0.960062467200695	8.57645136243925	12.5766688192858	2.79710354313034e-05	0.00217726539797266	3.29297620596865	Not Significant	NC_000962.3	Mycobrowser_v4	CDS	493851	495008	.	+	Locus=Rv0409;Name=ackA;Function=Involved	Locus=Rv0409;Name=ackA;Function=Involved	ackA	Involved	NA
409	Rv0410c	0.139668585819823	10.1206353843767	1.02409797695781	0.348461858079108	0.507625516594163	-6.94088074692907	Not Significant	NC_000962.3	Mycobrowser_v4	CDS	495062	497314	.	-	Locus=Rv0410c;Name=pknG;Function=Involved	Locus=Rv0410c;Name=pknG;Function=Involved	pknG	Involved	NA
410	Rv0411c	-0.0172326073325646	8.99616588867561	-0.0676452143284794	0.9484456041148	0.967081553894368	-7.50333751080254	Not Significant	NC_000962.3	Mycobrowser_v4	CDS	497314	498300	.	-	Locus=Rv0411c;Name=glnH;Function=Involved	Locus=Rv0411c;Name=glnH;Function=Involved	glnH	Involved	NA
411	Rv0412c	0.0776680803145791	10.6945960061385	1.14107610590619	0.300808618859228	0.460018524400831	-6.81798126832826	Not Significant	NC_000962.3	Mycobrowser_v4	CDS	498300	499619	.	-	Locus=Rv0412c;Name=Rv0412c;Function=Unknown;Product=Possible	Locus=Rv0412c;Name=Rv0412c;Function=Unknown;Product=Possible	Rv0412c	Unknown	Possible
412	Rv0413	-0.14101288513595	7.02563513280194	-0.833048823216709	0.439288228732256	0.591985481357139	-7.12127312491761	Not Significant	NC_000962.3	Mycobrowser_v4	CDS	499713	500366	.	+	Locus=Rv0413;Name=mutT3;Function=Possibly	Locus=Rv0413;Name=mutT3;Function=Possibly	mutT3	Possibly	NA
413	Rv0414c	0.00646728429197463	5.56005366844884	0.0366115462231845	0.972079512467499	0.983706048498051	-7.50524095635048	Not Significant	NC_000962.3	Mycobrowser_v4	CDS	500350	501018	.	-	Locus=Rv0414c;Name=thiE;Function=Involved	Locus=Rv0414c;Name=thiE;Function=Involved	thiE	Involved	NA
414	Rv0415	0.17472538627016	7.25471059315126	0.507747519497645	0.631225381762799	0.756866740942604	-7.35771839239454	Not Significant	NC_000962.3	Mycobrowser_v4	CDS	501148	502170	.	+	Locus=Rv0415;Name=thiO;Function=Possibly	Locus=Rv0415;Name=thiO;Function=Possibly	thiO	Possibly	NA
415	Rv0416	0.836360866038662	3.96999186954147	2.97960244461984	0.0272002707562444	0.0892609222456184	-4.39463903098292	Not Significant	NC_000962.3	Mycobrowser_v4	CDS	502167	502373	.	+	Locus=Rv0416;Name=thiS;Function=Possibly	Locus=Rv0416;Name=thiS;Function=Possibly	thiS	Possibly	NA
416	Rv0417	0.185845016367388	7.9169789545417	0.486578706485157	0.645224852000759	0.76672981177988	-7.36957649559168	Not Significant	NC_000962.3	Mycobrowser_v4	CDS	502366	503124	.	+	Locus=Rv0417;Name=thiG;Function=Involved	Locus=Rv0417;Name=thiG;Function=Involved	thiG	Involved	NA
417	Rv0418	-0.306795111945247	9.54944272180758	-0.825110402512666	0.44341901394069	0.595098897330057	-7.12816247262544	Not Significant	NC_000962.3	Mycobrowser_v4	CDS	503496	504998	.	+	Locus=Rv0418;Name=lpqL;Function=Function	Locus=Rv0418;Name=lpqL;Function=Function	lpqL	Function	NA
418	Rv0419	-0.0730998566967482	10.568221577057	-0.637371943711833	0.549327515157767	0.687817893222438	-7.27530276762938	Not Significant	NC_000962.3	Mycobrowser_v4	CDS	505086	506582	.	+	Locus=Rv0419;Name=lpqM;Function=Function	Locus=Rv0419;Name=lpqM;Function=Function	lpqM	Function	NA
419	Rv0420c	-0.0915921186741571	9.35480732957178	-0.531679105776587	0.615602231816825	0.743844733384379	-7.34376023342677	Not Significant	NC_000962.3	Mycobrowser_v4	CDS	506561	506971	.	-	Locus=Rv0420c;Name=Rv0420c;Function=Unknown;Product=Possible	Locus=Rv0420c;Name=Rv0420c;Function=Unknown;Product=Possible	Rv0420c	Unknown	Possible
420	Rv0421c	-0.315443473333976	6.15159866931968	-1.84504830606303	0.118707789223584	0.239259821676949	-5.94571818703533	Not Significant	NC_000962.3	Mycobrowser_v4	CDS	507132	507761	.	-	Locus=Rv0421c;Name=Rv0421c;Function=Function	Locus=Rv0421c;Name=Rv0421c;Function=Function	Rv0421c	Function	NA
421	Rv0422c	-0.389359384392572	10.1517249846728	-3.26124163484227	0.0193530584365344	0.070658633616315	-4.02178409352445	Not Significant	NC_000962.3	Mycobrowser_v4	CDS	507758	508555	.	-	Locus=Rv0422c;Name=thiD;Function=Involved	Locus=Rv0422c;Name=thiD;Function=Involved	thiD	Involved	NA
422	Rv0423c	-0.232768850022838	11.072756819536	-1.28957714343907	0.248474628646455	0.400333245319459	-6.6505113105185	Not Significant	NC_000962.3	Mycobrowser_v4	CDS	508582	510225	.	-	Locus=Rv0423c;Name=thiC;Function=Involved	Locus=Rv0423c;Name=thiC;Function=Involved	thiC	Involved	NA
423	Rv0424c	-0.407741162029881	9.91876497054274	-1.65395644926517	0.153386002230722	0.285498957762779	-6.19855495390334	Not Significant	NC_000962.3	Mycobrowser_v4	CDS	510377	510652	.	-	Locus=Rv0424c;Name=Rv0424c;Function=Unknown;Product=Hypothetical	Locus=Rv0424c;Name=Rv0424c;Function=Unknown;Product=Hypothetical	Rv0424c	Unknown	Hypothetical
424	Rv0425c	-0.358404438725122	11.9955914527503	-1.24901525187279	0.26190293577081	0.414360254479671	-6.69741036120077	Not Significant	NC_000962.3	Mycobrowser_v4	CDS	510702	515321	.	-	Locus=Rv0425c;Name=ctpH;Function=Metal	Locus=Rv0425c;Name=ctpH;Function=Metal	ctpH	Metal	NA
425	Rv0426c	0.0150349885939569	8.95628050914598	0.0932123711329101	0.929017496772303	0.955668669732009	-7.50091961206082	Not Significant	NC_000962.3	Mycobrowser_v4	CDS	515373	515816	.	-	Locus=Rv0426c;Name=Rv0426c;Function=Unknown;Product=Possible	Locus=Rv0426c;Name=Rv0426c;Function=Unknown;Product=Possible	Rv0426c	Unknown	Possible
426	Rv0427c	-0.297593913545288	7.349220597989	-2.26697498139003	0.0676278133634344	0.162518091546889	-5.36921763574514	Not Significant	NC_000962.3	Mycobrowser_v4	CDS	516017	516892	.	-	Locus=Rv0427c;Name=xthA;Function=Involved	Locus=Rv0427c;Name=xthA;Function=Involved	xthA	Involved	NA
427	Rv0428c	-0.109580422641715	8.28128313172747	-1.35180505002272	0.229077397242593	0.377783572062784	-6.57702629845896	Not Significant	NC_000962.3	Mycobrowser_v4	CDS	516895	517803	.	-	Locus=Rv0428c;Name=Rv0428c;Function=Acetylation,	Locus=Rv0428c;Name=Rv0428c;Function=Acetylation,	Rv0428c	Acetylation,	NA
428	Rv0429c	-0.303161084794702	8.07214444661849	-0.87397698113087	0.418444495537323	0.573647755065608	-7.08494977835909	Not Significant	NC_000962.3	Mycobrowser_v4	CDS	517803	518396	.	-	Locus=Rv0429c;Name=def;Function=Removes	Locus=Rv0429c;Name=def;Function=Removes	def	Removes	NA
429	Rv0430	-0.176381199303226	9.16770133456142	-1.54067955125214	0.178442691032073	0.317122809815903	-6.3441049935488	Not Significant	NC_000962.3	Mycobrowser_v4	CDS	518733	519041	.	+	Locus=Rv0430;Name=Rv0430;Function=Function	Locus=Rv0430;Name=Rv0430;Function=Function	Rv0430	Function	NA
430	Rv0431	-0.10819160017372	8.69865353404241	-0.562012982615179	0.59611882938674	0.727074423056469	-7.32523717315007	Not Significant	NC_000962.3	Mycobrowser_v4	CDS	519073	519567	.	+	Locus=Rv0431;Name=Rv0431;Function=Unknown;Product=Putative	Locus=Rv0431;Name=Rv0431;Function=Unknown;Product=Putative	Rv0431	Unknown	Putative
431	Rv0432	-0.550045246537049	9.50514933749896	-2.12241248125409	0.0819104788978857	0.186160265968463	-5.56833997311596	Not Significant	NC_000962.3	Mycobrowser_v4	CDS	519600	520322	.	+	Locus=Rv0432;Name=sodC;Function=Destroys	Locus=Rv0432;Name=sodC;Function=Destroys	sodC	Destroys	NA
432	Rv0433	-0.819847006207944	8.83013182293163	-3.29515447934288	0.0185911842779268	0.069042833215354	-3.97755783354983	Not Significant	NC_000962.3	Mycobrowser_v4	CDS	520324	521454	.	+	Locus=Rv0433;Name=Rv0433;Function=Function	Locus=Rv0433;Name=Rv0433;Function=Function	Rv0433	Function	NA
433	Rv0434	-0.391499479216515	8.59052590044245	-4.52130512871593	0.00490184072031481	0.0304273749337563	-2.49028945079761	Not Significant	NC_000962.3	Mycobrowser_v4	CDS	521514	522167	.	+	Locus=Rv0434;Name=Rv0434;Function=Function	Locus=Rv0434;Name=Rv0434;Function=Function	Rv0434	Function	NA
434	Rv0435c	-0.159070954373501	10.1852594425806	-1.80400120487329	0.125430412408381	0.247214994286522	-6.00066507355691	Not Significant	NC_000962.3	Mycobrowser_v4	CDS	522347	524533	.	-	Locus=Rv0435c;Name=Rv0435c;Function=ATPase;	Locus=Rv0435c;Name=Rv0435c;Function=ATPase;	Rv0435c	ATPase	NA
435	Rv0436c	-0.0868762822781282	9.37087551218806	-1.17004225209262	0.289903546393478	0.44649964486087	-6.78626106263591	Not Significant	NC_000962.3	Mycobrowser_v4	CDS	524530	525390	.	-	Locus=Rv0436c;Name=pssA;Function=Involved	Locus=Rv0436c;Name=pssA;Function=Involved	pssA	Involved	NA
436	Rv0437c	-0.12466839204256	7.81816985597515	-0.976412571904249	0.369597799611543	0.528462393860443	-6.98840455699881	Not Significant	NC_000962.3	Mycobrowser_v4	CDS	525387	526082	.	-	Locus=Rv0437c;Name=psd;Function=Function	Locus=Rv0437c;Name=psd;Function=Function	psd	Function	NA
437	Rv0438c	-0.2093278977949	9.18184033442417	-3.30387615494095	0.0184006748338089	0.0689066323505954	-3.96620838766316	Not Significant	NC_000962.3	Mycobrowser_v4	CDS	526143	527360	.	-	Locus=Rv0438c;Name=moeA2;Function=Involved	Locus=Rv0438c;Name=moeA2;Function=Involved	moeA2	Involved	NA
438	Rv0439c	0.295367362046792	7.16880940174705	1.46360646639511	0.197683880490272	0.340737671775084	-6.44078907537239	Not Significant	NC_000962.3	Mycobrowser_v4	CDS	527379	528314	.	-	Locus=Rv0439c;Name=Rv0439c;Function=Function	Locus=Rv0439c;Name=Rv0439c;Function=Function	Rv0439c	Function	NA
439	Rv0440	1.13600453654621	10.6684946261839	7.07836299232655	0.000568094133111743	0.00990095244458268	-0.053193112010903	Significantly Enriched	NC_000962.3	Mycobrowser_v4	CDS	528608	530230	.	+	Locus=Rv0440;Name=groEL2;Function=Prevents	Locus=Rv0440;Name=groEL2;Function=Prevents	groEL2	Prevents	NA
440	Rv0441c	-0.269788585025877	8.97611705490534	-3.6415824629105	0.0124621933203702	0.0532436031698529	-3.53485448829311	Not Significant	NC_000962.3	Mycobrowser_v4	CDS	530296	530724	.	-	Locus=Rv0441c;Name=Rv0441c;Function=Unknown;Product=Hypothetical	Locus=Rv0441c;Name=Rv0441c;Function=Unknown;Product=Hypothetical	Rv0441c	Unknown	Hypothetical
441	Rv0442c	0.22994592237991	9.31725267101866	1.59240778306646	0.16654546444458	0.302470810834486	-6.2781096361205	Not Significant	NC_000962.3	Mycobrowser_v4	CDS	530751	532214	.	-	Locus=Rv0442c;Name=PPE10;Function=Function	Locus=Rv0442c;Name=PPE10;Function=Function	PPE10	Function	NA
442	Rv0443	-0.0670981040436196	7.98149063105019	-0.21926037511234	0.834309748224792	0.896008151239208	-7.47785441609808	Not Significant	NC_000962.3	Mycobrowser_v4	CDS	532396	532911	.	+	Locus=Rv0443;Name=Rv0443;Function=Function	Locus=Rv0443;Name=Rv0443;Function=Function	Rv0443	Function	NA
443	Rv0444c	-0.684872221832357	10.681703495075	-3.69902564734072	0.0116836152771029	0.0510928434364996	-3.46311036899552	Not Significant	NC_000962.3	Mycobrowser_v4	CDS	533091	533789	.	-	Locus=Rv0444c;Name=rskA;Function=Regulates	Locus=Rv0444c;Name=rskA;Function=Regulates	rskA	Regulates	NA
444	Rv0445c	-0.295990421625607	7.23153079788858	-1.9405337454963	0.104439570633259	0.218654550244565	-5.81683737256831	Not Significant	NC_000962.3	Mycobrowser_v4	CDS	533833	534396	.	-	Locus=Rv0445c;Name=sigK;Function=Involved	Locus=Rv0445c;Name=sigK;Function=Involved	sigK	Involved	NA
445	Rv0446c	-0.0336766073763446	8.12725130513089	-0.263486503956792	0.801710995601558	0.872555703266573	-7.46541975491503	Not Significant	NC_000962.3	Mycobrowser_v4	CDS	534445	535215	.	-	Locus=Rv0446c;Name=Rv0446c;Function=Unknown;Product=Possible	Locus=Rv0446c;Name=Rv0446c;Function=Unknown;Product=Possible	Rv0446c	Unknown	Possible
446	Rv0447c	0.587227916405159	7.00593261251811	8.22000675748449	0.000264439902415006	0.00686133400132803	0.808974568097053	Not Significant	NC_000962.3	Mycobrowser_v4	CDS	535224	536507	.	-	Locus=Rv0447c;Name=ufaA1;Function=Transfers	Locus=Rv0447c;Name=ufaA1;Function=Transfers	ufaA1	Transfers	NA
447	Rv0448c	0.604375828256231	8.84590412031203	5.27414756570012	0.00240550210181301	0.0200007020631126	-1.68672703912115	Not Significant	NC_000962.3	Mycobrowser_v4	CDS	536504	537169	.	-	Locus=Rv0448c;Name=Rv0448c;Function=Function	Locus=Rv0448c;Name=Rv0448c;Function=Function	Rv0448c	Function	NA
448	Rv0449c	0.477091749222353	9.68454535262609	1.80997924589694	0.124428114447004	0.246199400827525	-5.99268177472477	Not Significant	NC_000962.3	Mycobrowser_v4	CDS	537229	538548	.	-	Locus=Rv0449c;Name=Rv0449c;Function=Function	Locus=Rv0449c;Name=Rv0449c;Function=Function	Rv0449c	Function	NA
449	Rv0450c	-0.383228020575029	10.3076413762202	-1.46727055384785	0.196726378057908	0.340292917067278	-6.43624059246843	Not Significant	NC_000962.3	Mycobrowser_v4	CDS	538588	541491	.	-	Locus=Rv0450c;Name=mmpL4;Function=Unknown.	Locus=Rv0450c;Name=mmpL4;Function=Unknown.	mmpL4	Unknown.	NA
450	Rv0451c	-0.00396242564724858	10.0628472297473	-0.0119204192964677	0.990907174609489	0.994538839446187	-7.5059462116726	Not Significant	NC_000962.3	Mycobrowser_v4	CDS	541488	541910	.	-	Locus=Rv0451c;Name=mmpS4;Function=Unknown;Product=Probable	Locus=Rv0451c;Name=mmpS4;Function=Unknown;Product=Probable	mmpS4	Unknown	Probable
451	Rv0452	0.0848392190129683	10.1090334974352	0.569570595468494	0.591321350731357	0.722808636007049	-7.32047939504602	Not Significant	NC_000962.3	Mycobrowser_v4	CDS	542142	542852	.	+	Locus=Rv0452;Name=Rv0452;Function=Possibly	Locus=Rv0452;Name=Rv0452;Function=Possibly	Rv0452	Possibly	NA
452	Rv0453	3.01303783752132	10.8157039510716	5.92074631139357	0.00137979373880656	0.0148757818045294	-1.05754835418882	Significantly Enriched	NC_000962.3	Mycobrowser_v4	CDS	543174	544730	.	+	Locus=Rv0453;Name=PPE11;Function=Function	Locus=Rv0453;Name=PPE11;Function=Function	PPE11	Function	NA
453	Rv0454	0.53856741058579	10.2926743614068	6.02379916526125	0.00126823623093561	0.0143905988653101	-0.962072370611959	Not Significant	NC_000962.3	Mycobrowser_v4	CDS	544835	545185	.	+	Locus=Rv0454;Name=Rv0454;Function=Function	Locus=Rv0454;Name=Rv0454;Function=Function	Rv0454	Function	NA
454	Rv0455c	0.95195250530162	10.3904489851952	14.3420360529503	1.3780440074289e-05	0.00166523950661762	4.0497323427896	Not Significant	NC_000962.3	Mycobrowser_v4	CDS	545375	545821	.	-	Locus=Rv0455c;Name=Rv0455c;Function=Function	Locus=Rv0455c;Name=Rv0455c;Function=Function	Rv0455c	Function	NA
455	Rv0456A	0.522005175048092	6.34122532420429	2.97772313925449	0.0272632186893369	0.0893921205887947	-4.39715816668777	Not Significant	NC_000962.3	Mycobrowser_v4	CDS	547076	547357	.	-	Locus=Rv0456A;Name=mazF1;Function=Function	Locus=Rv0456A;Name=mazF1;Function=Function	mazF1	Function	NA
456	Rv0456B	0.566271336962239	3.33299317881342	4.38652822883554	0.00561336120737291	0.033051742540235	-2.64278620532423	Not Significant	NC_000962.3	Mycobrowser_v4	CDS	547344	547517	.	-	Locus=Rv0456B;Name=mazE1;Function=Unknown;Product=Possible	Locus=Rv0456B;Name=mazE1;Function=Unknown;Product=Possible	mazE1	Unknown	Possible
457	Rv0456c	0.668900478810581	7.59206038324103	6.60084914305591	0.000806824540778208	0.0115290365969367	-0.449991067681627	Not Significant	NC_000962.3	Mycobrowser_v4	CDS	545889	546803	.	-	Locus=Rv0456c;Name=echA2;Function=Could	Locus=Rv0456c;Name=echA2;Function=Could	echA2	Could	NA
458	Rv0457c	0.433038048689427	9.52522104952454	5.53051822025613	0.00191869680430807	0.0179078368402087	-1.43086957611035	Not Significant	NC_000962.3	Mycobrowser_v4	CDS	547586	549607	.	-	Locus=Rv0457c;Name=Rv0457c;Function=Function	Locus=Rv0457c;Name=Rv0457c;Function=Function	Rv0457c	Function	NA
459	Rv0458	0.230562771674212	7.86662986888261	0.699007761142642	0.512840742680092	0.657003347765279	-7.23045620707116	Not Significant	NC_000962.3	Mycobrowser_v4	CDS	549675	551198	.	+	Locus=Rv0458;Name=Rv0458;Function=Interconversion	Locus=Rv0458;Name=Rv0458;Function=Interconversion	Rv0458	Interconversion	NA
460	Rv0459	-0.711460144237126	9.02572606614946	-3.70130099827205	0.0116539208490591	0.051020314898243	-3.46027855454925	Not Significant	NC_000962.3	Mycobrowser_v4	CDS	551198	551689	.	+	Locus=Rv0459;Name=Rv0459;Function=Function	Locus=Rv0459;Name=Rv0459;Function=Function	Rv0459	Function	NA
461	Rv0460	-0.467547048094159	8.19171963439851	-1.87386312579954	0.114205889997386	0.232230576734497	-5.90697218360216	Not Significant	NC_000962.3	Mycobrowser_v4	CDS	551749	551988	.	+	Locus=Rv0460;Name=Rv0460;Function=Function	Locus=Rv0460;Name=Rv0460;Function=Function	Rv0460	Function	NA
462	Rv0461	-0.298795168681729	7.58031967456608	-2.78609907883984	0.0346031667630751	0.104561743044944	-4.65590616452026	Not Significant	NC_000962.3	Mycobrowser_v4	CDS	552026	552550	.	+	Locus=Rv0461;Name=Rv0461;Function=Unknown;Product=Probable	Locus=Rv0461;Name=Rv0461;Function=Unknown;Product=Probable	Rv0461	Unknown	Probable
463	Rv0462	-0.259090257795362	9.77603963919817	-1.12046183354434	0.308782248304166	0.468713147581831	-6.84025596281277	Not Significant	NC_000962.3	Mycobrowser_v4	CDS	552614	554008	.	+	Locus=Rv0462;Name=lpdC;Function=Involved	Locus=Rv0462;Name=lpdC;Function=Involved	lpdC	Involved	NA
464	Rv0463	-0.407543475430265	6.31727109584428	-2.80681352032311	0.033714220094947	0.102512300476198	-4.62776776521188	Not Significant	NC_000962.3	Mycobrowser_v4	CDS	554016	554309	.	+	Locus=Rv0463;Name=Rv0463;Function=Unknown;Product=Probable	Locus=Rv0463;Name=Rv0463;Function=Unknown;Product=Probable	Rv0463	Unknown	Probable
465	Rv0464c	-0.407620111777977	10.5334890368397	-3.91517257568244	0.00920752880277025	0.0441898058119289	-3.1975416945774	Not Significant	NC_000962.3	Mycobrowser_v4	CDS	554313	554885	.	-	Locus=Rv0464c;Name=Rv0464c;Function=Function	Locus=Rv0464c;Name=Rv0464c;Function=Function	Rv0464c	Function	NA
466	Rv0465c	0.144527204578436	8.61655105647852	1.59773337581015	0.165364890802931	0.30060726529893	-6.27126871239091	Not Significant	NC_000962.3	Mycobrowser_v4	CDS	554882	556306	.	-	Locus=Rv0465c;Name=Rv0465c;Function=Possibly	Locus=Rv0465c;Name=Rv0465c;Function=Possibly	Rv0465c	Possibly	NA
467	Rv0466	-0.531142106361937	8.81597559362035	-1.61035959814559	0.162598155957432	0.297330485595906	-6.25501665462538	Not Significant	NC_000962.3	Mycobrowser_v4	CDS	556458	557252	.	+	Locus=Rv0466;Name=Rv0466;Function=Function	Locus=Rv0466;Name=Rv0466;Function=Function	Rv0466	Function	NA
468	Rv0467	0.282687510539969	10.5165580516142	1.25711731145459	0.259170016739325	0.411316002411009	-6.68810839933806	Not Significant	NC_000962.3	Mycobrowser_v4	CDS	557527	558813	.	+	Locus=Rv0467;Name=icl1;Function=Involved	Locus=Rv0467;Name=icl1;Function=Involved	icl1	Involved	NA
469	Rv0468	-0.155257807901517	9.02262616744033	-0.958138086646853	0.377965958225061	0.535574456528797	-7.00619496434067	Not Significant	NC_000962.3	Mycobrowser_v4	CDS	558895	559755	.	+	Locus=Rv0468;Name=fadB2;Function=Butyrate/butanol-producing	Locus=Rv0468;Name=fadB2;Function=Butyrate/butanol-producing	fadB2	Butyrate/butanol-producing	NA
470	Rv0469	0.124605831672056	11.943857144472	1.24046834113843	0.264813648684229	0.417438120971656	-6.707186592392	Not Significant	NC_000962.3	Mycobrowser_v4	CDS	559888	560748	.	+	Locus=Rv0469;Name=umaA;Function=Involved	Locus=Rv0469;Name=umaA;Function=Involved	umaA	Involved	NA
471	Rv0470A	1.04315494655233	6.85989670653914	8.22290347767296	0.000263958739569049	0.00686133400132803	0.811021773260368	Significantly Enriched	NC_000962.3	Mycobrowser_v4	CDS	561854	562294	.	-	Locus=Rv0470A;Name=Rv0470A;Function=Unknown;Product=Hypothetical	Locus=Rv0470A;Name=Rv0470A;Function=Unknown;Product=Hypothetical	Rv0470A	Unknown	Hypothetical
472	Rv0470c	0.367635610326083	10.9685534091082	5.41271046228923	0.00212672069938012	0.0190613798104062	-1.54736859605835	Not Significant	NC_000962.3	Mycobrowser_v4	CDS	560848	561711	.	-	Locus=Rv0470c;Name=pcaA;Function=Involved	Locus=Rv0470c;Name=pcaA;Function=Involved	pcaA	Involved	NA
473	Rv0471c	0.200164985146073	7.71793632032363	2.14295164632995	0.079702937755672	0.182795423538642	-5.54010725999791	Not Significant	NC_000962.3	Mycobrowser_v4	CDS	562225	562713	.	-	Locus=Rv0471c;Name=Rv0471c;Function=Unknown;Product=Hypothetical	Locus=Rv0471c;Name=Rv0471c;Function=Unknown;Product=Hypothetical	Rv0471c	Unknown	Hypothetical
474	Rv0472c	0.217146357955809	9.03907119690962	1.67994587442673	0.148138603302372	0.279338877932574	-6.16465498320422	Not Significant	NC_000962.3	Mycobrowser_v4	CDS	562723	563427	.	-	Locus=Rv0472c;Name=Rv0472c;Function=Possibly	Locus=Rv0472c;Name=Rv0472c;Function=Possibly	Rv0472c	Possibly	NA
475	Rv0473	0.364665480898578	9.31661621556155	2.27425239002925	0.0669817108202202	0.161419701865199	-5.35917569537567	Not Significant	NC_000962.3	Mycobrowser_v4	CDS	563564	564934	.	+	Locus=Rv0473;Name=Rv0473;Function=Unknown;Product=Possible	Locus=Rv0473;Name=Rv0473;Function=Unknown;Product=Possible	Rv0473	Unknown	Possible
476	Rv0474	0.0672750898733447	10.2966092725025	0.995485033918241	0.361023168927223	0.519830622813449	-6.9695853655164	Not Significant	NC_000962.3	Mycobrowser_v4	CDS	565021	565443	.	+	Locus=Rv0474;Name=Rv0474;Function=Possibly	Locus=Rv0474;Name=Rv0474;Function=Possibly	Rv0474	Possibly	NA
477	Rv0475	0.17473693104383	7.60513956042325	2.27077202966622	0.0672898899412274	0.161961813018712	-5.36397828960138	Not Significant	NC_000962.3	Mycobrowser_v4	CDS	565797	566396	.	+	Locus=Rv0475;Name=hbhA;Function=Required	Locus=Rv0475;Name=hbhA;Function=Required	hbhA	Required	NA
478	Rv0476	-0.123466911415692	8.82490934168296	-1.65425233907606	0.153325250277099	0.285498957762779	-6.19816998772041	Not Significant	NC_000962.3	Mycobrowser_v4	CDS	566508	566771	.	+	Locus=Rv0476;Name=Rv0476;Function=Unknown;Product=Possible	Locus=Rv0476;Name=Rv0476;Function=Unknown;Product=Possible	Rv0476	Unknown	Possible
479	Rv0477	-0.450435016593394	8.97336309329022	-6.26530710249822	0.00104534705193214	0.0132093854744153	-0.743197734384009	Not Significant	NC_000962.3	Mycobrowser_v4	CDS	566776	567222	.	+	Locus=Rv0477;Name=Rv0477;Function=Unknown;Product=Possible	Locus=Rv0477;Name=Rv0477;Function=Unknown;Product=Possible	Rv0477	Unknown	Possible
480	Rv0478	-0.201712589430231	7.43447696344375	-2.42381860669016	0.0550514214998573	0.141332541212035	-5.15273906360879	Not Significant	NC_000962.3	Mycobrowser_v4	CDS	567222	567896	.	+	Locus=Rv0478;Name=deoC;Function=Involved	Locus=Rv0478;Name=deoC;Function=Involved	deoC	Involved	NA
481	Rv0479c	-0.23999840791685	11.4193564045688	-2.52939142713659	0.0480031723758043	0.130649193627014	-5.00725038790676	Not Significant	NC_000962.3	Mycobrowser_v4	CDS	567921	568967	.	-	Locus=Rv0479c;Name=Rv0479c;Function=Unknown;Product=Probable	Locus=Rv0479c;Name=Rv0479c;Function=Unknown;Product=Probable	Rv0479c	Unknown	Probable
482	Rv0480c	-0.158282263643565	8.76975728675058	-1.19867212851322	0.279463373203541	0.435313219441077	-6.75444108647776	Not Significant	NC_000962.3	Mycobrowser_v4	CDS	568964	569806	.	-	Locus=Rv0480c;Name=Rv0480c;Function=Function	Locus=Rv0480c;Name=Rv0480c;Function=Function	Rv0480c	Function	NA
483	Rv0481c	-0.135769380985552	5.54261760575475	-0.932984818970415	0.389728963175446	0.54640674520131	-7.03028724660394	Not Significant	NC_000962.3	Mycobrowser_v4	CDS	569988	570512	.	-	Locus=Rv0481c;Name=Rv0481c;Function=Unknown;Product=Hypothetical	Locus=Rv0481c;Name=Rv0481c;Function=Unknown;Product=Hypothetical	Rv0481c	Unknown	Hypothetical
484	Rv0482	-0.183658499763816	7.97443012768923	-1.90262044716953	0.109884659737268	0.22640079179325	-5.86817269752187	Not Significant	NC_000962.3	Mycobrowser_v4	CDS	570539	571648	.	+	Locus=Rv0482;Name=murB;Function=Involved	Locus=Rv0482;Name=murB;Function=Involved	murB	Involved	NA
485	Rv0483	-0.486306072428668	9.26840001611011	-1.66364518624447	0.151408881694895	0.283442241274227	-6.18593753982346	Not Significant	NC_000962.3	Mycobrowser_v4	CDS	571710	573065	.	+	Locus=Rv0483;Name=lprQ;Function=Unknown;Product=Probable	Locus=Rv0483;Name=lprQ;Function=Unknown;Product=Probable	lprQ	Unknown	Probable
486	Rv0484c	0.107360197894964	7.75110907394061	0.759178245366336	0.478827509078712	0.627051367878314	-7.18335736719023	Not Significant	NC_000962.3	Mycobrowser_v4	CDS	573046	573801	.	-	Locus=Rv0484c;Name=Rv0484c;Function=Function	Locus=Rv0484c;Name=Rv0484c;Function=Function	Rv0484c	Function	NA
487	Rv0485	0.163094700749836	11.1002563009555	1.66270904765152	0.151598821712652	0.283496273966433	-6.18715771855444	Not Significant	NC_000962.3	Mycobrowser_v4	CDS	573984	575300	.	+	Locus=Rv0485;Name=Rv0485;Function=Possibly	Locus=Rv0485;Name=Rv0485;Function=Possibly	Rv0485	Possibly	NA
488	Rv0486	0.203973989637404	9.91511228627864	1.11446043106822	0.311137197351595	0.470863362306312	-6.84669288832797	Not Significant	NC_000962.3	Mycobrowser_v4	CDS	575348	576790	.	+	Locus=Rv0486;Name=mshA;Function=Involved	Locus=Rv0486;Name=mshA;Function=Involved	mshA	Involved	NA
489	Rv0487	0.219887884929006	7.10066595250041	2.25819201766544	0.0684163215304554	0.163329848339858	-5.38133570152912	Not Significant	NC_000962.3	Mycobrowser_v4	CDS	576787	577338	.	+	Locus=Rv0487;Name=Rv0487;Function=Function	Locus=Rv0487;Name=Rv0487;Function=Function	Rv0487	Function	NA
490	Rv0488	1.04779167938932	6.18026004746403	7.1945683643485	0.000523152035174265	0.00947732467944964	0.0399363507740311	Significantly Enriched	NC_000962.3	Mycobrowser_v4	CDS	577664	578269	.	+	Locus=Rv0488;Name=Rv0488;Function=Unknown;	Locus=Rv0488;Name=Rv0488;Function=Unknown;	Rv0488	Unknown	NA
491	Rv0489	-0.17091524897886	6.44594771514573	-1.03648543931246	0.343135560147782	0.501684297556412	-6.9282817481481	Not Significant	NC_000962.3	Mycobrowser_v4	CDS	578426	579175	.	+	Locus=Rv0489;Name=gpm1;Function=Involved	Locus=Rv0489;Name=gpm1;Function=Involved	gpm1	Involved	NA
492	Rv0490	0.0690038544704183	10.3087026121857	0.986655529717887	0.364972624030733	0.523773397023455	-6.97832929435042	Not Significant	NC_000962.3	Mycobrowser_v4	CDS	579349	580581	.	+	Locus=Rv0490;Name=senX3;Function=Sensor	Locus=Rv0490;Name=senX3;Function=Sensor	senX3	Sensor	NA
493	Rv0491	0.330292988439985	6.82065878626497	4.25842419609442	0.00640061870415872	0.0359950077903425	-2.79024578540401	Not Significant	NC_000962.3	Mycobrowser_v4	CDS	580809	581492	.	+	Locus=Rv0491;Name=regX3;Function=Transcriptional	Locus=Rv0491;Name=regX3;Function=Transcriptional	regX3	Transcriptional	NA
494	Rv0492A	0.606122873340283	5.59588815465537	1.70772840621899	0.14272379027668	0.272963632312943	-6.1282294592819	Not Significant	NC_000962.3	Mycobrowser_v4	CDS	583375	583704	.	-	Locus=Rv0492A;Name=Rv0492A;Function=Unknown;Product=Hypothetical	Locus=Rv0492A;Name=Rv0492A;Function=Unknown;Product=Hypothetical	Rv0492A	Unknown	Hypothetical
495	Rv0492c	-0.109084165700912	9.29550575655089	-0.309412207138143	0.768325879419885	0.853203172996472	-7.45016107458586	Not Significant	NC_000962.3	Mycobrowser_v4	CDS	581489	583378	.	-	Locus=Rv0492c;Name=Rv0492c;Function=Function	Locus=Rv0492c;Name=Rv0492c;Function=Function	Rv0492c	Function	NA
496	Rv0493c	0.605495080279253	7.20512643060308	1.2210084436832	0.271547996780968	0.425640275260381	-6.72930352774237	Not Significant	NC_000962.3	Mycobrowser_v4	CDS	583701	584690	.	-	Locus=Rv0493c;Name=Rv0493c;Function=Function	Locus=Rv0493c;Name=Rv0493c;Function=Function	Rv0493c	Function	NA
497	Rv0494	0.10305476865779	5.34785589805406	0.499265451971683	0.636814775169062	0.761906887475558	-7.36252518231824	Not Significant	NC_000962.3	Mycobrowser_v4	CDS	584695	585423	.	+	Locus=Rv0494;Name=Rv0494;Function=Involved	Locus=Rv0494;Name=Rv0494;Function=Involved	Rv0494	Involved	NA
498	Rv0495c	0.0920328238711772	9.87390978131301	0.632362205500333	0.552364787049071	0.690145666515243	-7.27879201109701	Not Significant	NC_000962.3	Mycobrowser_v4	CDS	585424	586314	.	-	Locus=Rv0495c;Name=Rv0495c;Function=Function	Locus=Rv0495c;Name=Rv0495c;Function=Function	Rv0495c	Function	NA
499	Rv0496	-0.177799727191339	7.55364278883831	-1.06321750699768	0.331869964903122	0.490185162581766	-6.90074796315707	Not Significant	NC_000962.3	Mycobrowser_v4	CDS	586394	587380	.	+	Locus=Rv0496;Name=Rv0496;Function=Function	Locus=Rv0496;Name=Rv0496;Function=Function	Rv0496	Function	NA
500	Rv0497	-0.266241045313832	9.77620341721464	-3.38441313557543	0.0167405627092181	0.0647547425887482	-3.86189033417714	Not Significant	NC_000962.3	Mycobrowser_v4	CDS	587377	588309	.	+	Locus=Rv0497;Name=Rv0497;Function=Unknown;Product=Probable	Locus=Rv0497;Name=Rv0497;Function=Unknown;Product=Probable	Rv0497	Unknown	Probable
501	Rv0498	-0.0125004197487053	6.32354760338127	-0.136266400285685	0.8964320935514	0.937627978527828	-7.49511837323771	Not Significant	NC_000962.3	Mycobrowser_v4	CDS	588325	589167	.	+	Locus=Rv0498;Name=Rv0498;Function=Function	Locus=Rv0498;Name=Rv0498;Function=Function	Rv0498	Function	NA
502	Rv0499	-0.124511622263311	7.42680644891801	-1.56621552402474	0.172470995828872	0.310192752202389	-6.31163026935075	Not Significant	NC_000962.3	Mycobrowser_v4	CDS	589183	590058	.	+	Locus=Rv0499;Name=Rv0499;Function=Function	Locus=Rv0499;Name=Rv0499;Function=Function	Rv0499	Function	NA
503	Rv0500	0.0135867753258498	9.27736164431994	0.141695541742138	0.892337543391366	0.934718985308336	-7.49423318869091	Not Significant	NC_000962.3	Mycobrowser_v4	CDS	590083	590970	.	+	Locus=Rv0500;Name=proC;Function=Involved	Locus=Rv0500;Name=proC;Function=Involved	proC	Involved	NA
504	Rv0500A	-0.477344653035374	9.06904777911998	-6.34722304959948	0.000980316039110359	0.0124869776710956	-0.670471729963457	Not Significant	NC_000962.3	Mycobrowser_v4	CDS	591111	591347	.	+	Locus=Rv0500A;Name=Rv0500A;Function=Function	Locus=Rv0500A;Name=Rv0500A;Function=Function	Rv0500A	Function	NA
505	Rv0501	-0.454377503070734	9.49893746520087	-2.46591824849048	0.0521164980996768	0.136775057723494	-5.0946799897125	Not Significant	NC_000962.3	Mycobrowser_v4	CDS	591654	592784	.	+	Locus=Rv0501;Name=galE2;Function=Involved	Locus=Rv0501;Name=galE2;Function=Involved	galE2	Involved	NA
506	Rv0502	-0.545173140756562	9.32626721458378	-7.95716941310852	0.000312694433885968	0.00760629210427617	0.62041755789005	Not Significant	NC_000962.3	Mycobrowser_v4	CDS	592791	593867	.	+	Locus=Rv0502;Name=Rv0502;Function=Function	Locus=Rv0502;Name=Rv0502;Function=Function	Rv0502	Function	NA
507	Rv0503c	-0.355027835684236	10.3539702031004	-1.95307523664108	0.102699385564678	0.216012037546227	-5.79981371610762	Not Significant	NC_000962.3	Mycobrowser_v4	CDS	593871	594779	.	-	Locus=Rv0503c;Name=cmaA2;Function=Essential	Locus=Rv0503c;Name=cmaA2;Function=Essential	cmaA2	Essential	NA
508	Rv0504c	-0.352431245127095	8.87311902874349	-1.54457934924638	0.177518068591313	0.315767972101183	-6.33915906694711	Not Significant	NC_000962.3	Mycobrowser_v4	CDS	594802	595302	.	-	Locus=Rv0504c;Name=Rv0504c;Function=Function	Locus=Rv0504c;Name=Rv0504c;Function=Function	Rv0504c	Function	NA
509	Rv0505c	-0.377355765046349	9.9656238231441	-2.87370405295827	0.0310095189276308	0.0971731462691941	-4.53716951254929	Not Significant	NC_000962.3	Mycobrowser_v4	CDS	595464	596585	.	-	Locus=Rv0505c;Name=serB1;Function=Removes	Locus=Rv0505c;Name=serB1;Function=Removes	serB1	Removes	NA
510	Rv0506	-0.106547078004025	8.56420210084067	-0.880821622607887	0.41503281986418	0.570780118343246	-7.07874598198197	Not Significant	NC_000962.3	Mycobrowser_v4	CDS	596759	597202	.	+	Locus=Rv0506;Name=mmpS2;Function=Unknown;Product=Probable	Locus=Rv0506;Name=mmpS2;Function=Unknown;Product=Probable	mmpS2	Unknown	Probable
511	Rv0507	0.282626349934018	9.59735260690509	4.25137125042796	0.00644748349155692	0.0360540312487637	-2.798435904479	Not Significant	NC_000962.3	Mycobrowser_v4	CDS	597199	600105	.	+	Locus=Rv0507;Name=mmpL2;Function=Unknown.	Locus=Rv0507;Name=mmpL2;Function=Unknown.	mmpL2	Unknown.	NA
512	Rv0508	-0.0537243021968195	6.02480290953473	-0.399694719084599	0.704350195581784	0.812005616470469	-7.41333012621227	Not Significant	NC_000962.3	Mycobrowser_v4	CDS	600098	600391	.	+	Locus=Rv0508;Name=Rv0508;Function=Function	Locus=Rv0508;Name=Rv0508;Function=Function	Rv0508	Function	NA
513	Rv0509	-0.278140799475262	10.7026412871112	-3.93287789218975	0.00903251424177862	0.0438980206600526	-3.17609818539408	Not Significant	NC_000962.3	Mycobrowser_v4	CDS	600441	601847	.	+	Locus=Rv0509;Name=hemA;Function=Involved	Locus=Rv0509;Name=hemA;Function=Involved	hemA	Involved	NA
514	Rv0510	0.127708864687058	9.5688177129055	2.07938525471886	0.0867430517552411	0.192806372033923	-5.62739442907469	Not Significant	NC_000962.3	Mycobrowser_v4	CDS	601857	602786	.	+	Locus=Rv0510;Name=hemC;Function=Involved	Locus=Rv0510;Name=hemC;Function=Involved	hemC	Involved	NA
515	Rv0511	-0.324142916838931	8.01550165123751	-4.70585938466738	0.00408834420236298	0.0273392613128942	-2.28581679582206	Not Significant	NC_000962.3	Mycobrowser_v4	CDS	602819	604516	.	+	Locus=Rv0511;Name=hemD;Function=Possibly	Locus=Rv0511;Name=hemD;Function=Possibly	hemD	Possibly	NA
516	Rv0512	-0.509006509883885	6.92556862443014	-7.65482009934679	0.000381471593526585	0.00820269304975398	0.396421966924251	Not Significant	NC_000962.3	Mycobrowser_v4	CDS	604602	605591	.	+	Locus=Rv0512;Name=hemB;Function=Involved	Locus=Rv0512;Name=hemB;Function=Involved	hemB	Involved	NA
517	Rv0513	-0.121070426422262	7.98067706790983	-1.0136782270891	0.35299433876585	0.51167745492614	-6.95139854904236	Not Significant	NC_000962.3	Mycobrowser_v4	CDS	605604	606152	.	+	Locus=Rv0513;Name=Rv0513;Function=Unknown;Product=Possible	Locus=Rv0513;Name=Rv0513;Function=Unknown;Product=Possible	Rv0513	Unknown	Possible
518	Rv0514	-0.633692147057997	6.03366435258825	-3.58179028357146	0.0133350530195976	0.0552715935593971	-3.61004524696885	Not Significant	NC_000962.3	Mycobrowser_v4	CDS	606149	606448	.	+	Locus=Rv0514;Name=Rv0514;Function=Unknown;Product=Possible	Locus=Rv0514;Name=Rv0514;Function=Unknown;Product=Possible	Rv0514	Unknown	Possible
519	Rv0515	1.08077345073424	7.95143774554848	3.68982443548526	0.0118045660690967	0.0515638284409925	-3.4745696357205	Not Significant	NC_000962.3	Mycobrowser_v4	CDS	606551	608062	.	+	Locus=Rv0515;Name=Rv0515;Function=Function	Locus=Rv0515;Name=Rv0515;Function=Function	Rv0515	Function	NA
520	Rv0516c	-0.765679838046005	6.1160692147512	-5.95694403275143	0.00133936173563752	0.0146426850424191	-1.02386757963703	Not Significant	NC_000962.3	Mycobrowser_v4	CDS	608059	608535	.	-	Locus=Rv0516c;Name=Rv0516c;Function=May	Locus=Rv0516c;Name=Rv0516c;Function=May	Rv0516c	May	NA
521	Rv0517	-0.239052925081205	8.35914986823169	-1.95945408917582	0.101825654244274	0.215149536546534	-5.79114755193867	Not Significant	NC_000962.3	Mycobrowser_v4	CDS	608746	610056	.	+	Locus=Rv0517;Name=Rv0517;Function=Function	Locus=Rv0517;Name=Rv0517;Function=Function	Rv0517	Function	NA
522	Rv0518	-0.156609691820213	7.32200071423709	-1.82749449705859	0.121537356875105	0.243450022109062	-5.9692532425634	Not Significant	NC_000962.3	Mycobrowser_v4	CDS	610188	610883	.	+	Locus=Rv0518;Name=Rv0518;Function=Unknown;Product=Possible	Locus=Rv0518;Name=Rv0518;Function=Unknown;Product=Possible	Rv0518	Unknown	Possible
523	Rv0519c	0.229620293099897	9.58336893649056	3.10690950172753	0.0232864433910802	0.0804756604206174	-4.22491529440456	Not Significant	NC_000962.3	Mycobrowser_v4	CDS	611172	612074	.	-	Locus=Rv0519c;Name=Rv0519c;Function=Unknown;	Locus=Rv0519c;Name=Rv0519c;Function=Unknown;	Rv0519c	Unknown	NA
524	Rv0520	0.65873293909964	5.42561532542441	2.00023941736977	0.0964157206321488	0.209286104127341	-5.73562407569588	Not Significant	NC_000962.3	Mycobrowser_v4	CDS	612255	612605	.	+	Locus=Rv0520;Name=Rv0520;Function=Could	Locus=Rv0520;Name=Rv0520;Function=Could	Rv0520	Could	NA
525	Rv0521	0.368101893266107	3.09132241019821	2.53007265742317	0.0479609588514403	0.130625648600284	-5.00631289404937	Not Significant	NC_000962.3	Mycobrowser_v4	CDS	612598	612903	.	+	Locus=Rv0521;Name=Rv0521;Function=Could	Locus=Rv0521;Name=Rv0521;Function=Could	Rv0521	Could	NA
526	Rv0522	0.157097679907302	10.0295902645435	1.09571957243307	0.318589397410957	0.476720467021701	-6.8666522834446	Not Significant	NC_000962.3	Mycobrowser_v4	CDS	613038	614342	.	+	Locus=Rv0522;Name=gabP;Function=Involved	Locus=Rv0522;Name=gabP;Function=Involved	gabP	Involved	NA
527	Rv0523c	-0.0600673600874995	7.36732381140367	-0.475734177983027	0.652460518951872	0.772193340975945	-7.37547177680152	Not Significant	NC_000962.3	Mycobrowser_v4	CDS	614326	614721	.	-	Locus=Rv0523c;Name=Rv0523c;Function=Function	Locus=Rv0523c;Name=Rv0523c;Function=Function	Rv0523c	Function	NA
528	Rv0524	-0.293619172912043	9.38876734292922	-1.50293973037762	0.187631075865362	0.327997505990284	-6.39170676214023	Not Significant	NC_000962.3	Mycobrowser_v4	CDS	614835	616223	.	+	Locus=Rv0524;Name=hemL;Function=Involved	Locus=Rv0524;Name=hemL;Function=Involved	hemL	Involved	NA
529	Rv0525	-0.613224431223868	7.27576764023826	-7.99096006102886	0.000305947109222001	0.007502719321312	0.644973414460024	Not Significant	NC_000962.3	Mycobrowser_v4	CDS	616223	616831	.	+	Locus=Rv0525;Name=Rv0525;Function=Function	Locus=Rv0525;Name=Rv0525;Function=Function	Rv0525	Function	NA
530	Rv0526	-0.290332664689275	7.33153783247426	-2.44531198076141	0.0535316218712738	0.138927414987267	-5.12309220157889	Not Significant	NC_000962.3	Mycobrowser_v4	CDS	616846	617496	.	+	Locus=Rv0526;Name=Rv0526;Function=Possibly	Locus=Rv0526;Name=Rv0526;Function=Possibly	Rv0526	Possibly	NA
531	Rv0527	-0.1106015854349	6.37394659907314	-0.680597540207303	0.523566800872311	0.666163907929967	-7.24421889892857	Not Significant	NC_000962.3	Mycobrowser_v4	CDS	617493	618272	.	+	Locus=Rv0527;Name=ccdA;Function=Possibly	Locus=Rv0527;Name=ccdA;Function=Possibly	ccdA	Possibly	NA
532	Rv0528	-0.294171641494878	7.99790990169962	-3.62498447507756	0.0126978893869493	0.053893332054533	-3.55567480147366	Not Significant	NC_000962.3	Mycobrowser_v4	CDS	618305	619894	.	+	Locus=Rv0528;Name=Rv0528;Function=Unknown;Product=Probable	Locus=Rv0528;Name=Rv0528;Function=Unknown;Product=Probable	Rv0528	Unknown	Probable
533	Rv0529	-0.391810616183769	7.77415455005923	-4.37783656721967	0.00566314511534934	0.033194218055632	-2.65271341322966	Not Significant	NC_000962.3	Mycobrowser_v4	CDS	619891	620865	.	+	Locus=Rv0529;Name=ccsA;Function=Required	Locus=Rv0529;Name=ccsA;Function=Required	ccsA	Required	NA
534	Rv0530	-0.113762254077326	9.15069447403484	-1.53954896681603	0.178711606499671	0.317310936357992	-6.34553793215301	Not Significant	NC_000962.3	Mycobrowser_v4	CDS	620907	622124	.	+	Locus=Rv0530;Name=Rv0530;Function=Function	Locus=Rv0530;Name=Rv0530;Function=Function	Rv0530	Function	NA
535	Rv0530A	-0.092376111122296	7.35596523891626	-1.11743250886783	0.309969053095273	0.469972407873768	-6.84350785008584	Not Significant	NC_000962.3	Mycobrowser_v4	CDS	622121	622282	.	-	Locus=Rv0530A;Name=Rv0530A;Function=Unknown;Product=Conserved	Locus=Rv0530A;Name=Rv0530A;Function=Unknown;Product=Conserved	Rv0530A	Unknown	Conserved
536	Rv0531	-0.274569300135114	6.15174992751141	-1.13149525198714	0.304492337823117	0.464014185061306	-6.82836530041831	Not Significant	NC_000962.3	Mycobrowser_v4	CDS	622329	622646	.	+	Locus=Rv0531;Name=Rv0531;Function=Unknown;Product=Possible	Locus=Rv0531;Name=Rv0531;Function=Unknown;Product=Possible	Rv0531	Unknown	Possible
537	Rv0532	0.928325106779988	6.80341348866092	1.33874823727644	0.233029325579344	0.381899721310021	-6.59259274424873	Not Significant	NC_000962.3	Mycobrowser_v4	CDS	622793	624577	.	+	Locus=Rv0532;Name=PE_PGRS6;Function=Function	Locus=Rv0532;Name=PE_PGRS6;Function=Function	PE_PGRS6	Function	NA
538	Rv0533c	0.191590030573987	8.32037811514341	1.17637546638285	0.287565307684065	0.443734360126923	-6.77926165677298	Not Significant	NC_000962.3	Mycobrowser_v4	CDS	624473	625480	.	-	Locus=Rv0533c;Name=fabH;Function=Involved	Locus=Rv0533c;Name=fabH;Function=Involved	fabH	Involved	NA
539	Rv0534c	0.0204744764863154	6.91005655695432	0.0601871453201873	0.954121019130656	0.97134161822038	-7.50389827533555	Not Significant	NC_000962.3	Mycobrowser_v4	CDS	625562	626440	.	-	Locus=Rv0534c;Name=menA;Function=Involved	Locus=Rv0534c;Name=menA;Function=Involved	menA	Involved	NA
540	Rv0535	0.159636735918804	6.99805660156545	0.49155182149439	0.641921076467733	0.764572946331281	-7.36683223715082	Not Significant	NC_000962.3	Mycobrowser_v4	CDS	626457	627251	.	+	Locus=Rv0535;Name=pnp;Function=Phosphorylates	Locus=Rv0535;Name=pnp;Function=Phosphorylates	pnp	Phosphorylates	NA
541	Rv0536	0.0270415639010668	8.26797963021348	0.111594766467407	0.91508181109079	0.946200427408437	-7.4987077822417	Not Significant	NC_000962.3	Mycobrowser_v4	CDS	627248	628288	.	+	Locus=Rv0536;Name=galE3;Function=Possibly	Locus=Rv0536;Name=galE3;Function=Possibly	galE3	Possibly	NA
542	Rv0537c	-0.317407104425818	5.04975999584845	-4.14850306963273	0.00717730777541931	0.0385297680854234	-2.91874129267705	Not Significant	NC_000962.3	Mycobrowser_v4	CDS	628298	629731	.	-	Locus=Rv0537c;Name=Rv0537c;Function=Unknown;Product=Probable	Locus=Rv0537c;Name=Rv0537c;Function=Unknown;Product=Probable	Rv0537c	Unknown	Probable
543	Rv0538	0.392960621875632	8.15351303344598	1.49493739269936	0.189636320361802	0.330526000379817	-6.40173745416562	Not Significant	NC_000962.3	Mycobrowser_v4	CDS	630040	631686	.	+	Locus=Rv0538;Name=Rv0538;Function=Unknown;Product=Possible	Locus=Rv0538;Name=Rv0538;Function=Unknown;Product=Possible	Rv0538	Unknown	Possible
544	Rv0539	0.169810595450695	7.65304409306619	0.975889679970755	0.369835164975592	0.528607587985679	-6.98891690324565	Not Significant	NC_000962.3	Mycobrowser_v4	CDS	631743	632375	.	+	Locus=Rv0539;Name=Rv0539;Function=Substrate	Locus=Rv0539;Name=Rv0539;Function=Substrate	Rv0539	Substrate	NA
545	Rv0540	-0.0203467276693505	7.3891526159827	-0.063734917053815	0.95142085063821	0.96960721410943	-7.50363966978413	Not Significant	NC_000962.3	Mycobrowser_v4	CDS	632372	633034	.	+	Locus=Rv0540;Name=Rv0540;Function=Function	Locus=Rv0540;Name=Rv0540;Function=Function	Rv0540	Function	NA
546	Rv0541c	-0.128465556200779	6.63163490506516	-0.64326450172147	0.545768644807755	0.684210415274955	-7.27116826658737	Not Significant	NC_000962.3	Mycobrowser_v4	CDS	633055	634404	.	-	Locus=Rv0541c;Name=Rv0541c;Function=Unknown;Product=Probable	Locus=Rv0541c;Name=Rv0541c;Function=Unknown;Product=Probable	Rv0541c	Unknown	Probable
547	Rv0542c	-0.237365947654384	10.2423612879355	-1.94694594751968	0.103546130976306	0.217175103963676	-5.80813603864431	Not Significant	NC_000962.3	Mycobrowser_v4	CDS	634416	635504	.	-	Locus=Rv0542c;Name=menE;Function=Involved	Locus=Rv0542c;Name=menE;Function=Involved	menE	Involved	NA
548	Rv0543c	-0.27800028495424	7.46552383261599	-3.32677910980379	0.0179106533428728	0.0676122820664026	-3.93645336568244	Not Significant	NC_000962.3	Mycobrowser_v4	CDS	635573	635875	.	-	Locus=Rv0543c;Name=Rv0543c;Function=Function	Locus=Rv0543c;Name=Rv0543c;Function=Function	Rv0543c	Function	NA
549	Rv0544c	-0.423297896486869	6.54158614139565	-2.53559318214036	0.0476203358234464	0.130061997912178	-4.99871641827415	Not Significant	NC_000962.3	Mycobrowser_v4	CDS	635935	636213	.	-	Locus=Rv0544c;Name=Rv0544c;Function=Unknown;Product=Possible	Locus=Rv0544c;Name=Rv0544c;Function=Unknown;Product=Possible	Rv0544c	Unknown	Possible
550	Rv0545c	-0.170245973211756	10.9676974813055	-2.12799478987459	0.081304280718168	0.185267131472547	-5.56066916515295	Not Significant	NC_000962.3	Mycobrowser_v4	CDS	636210	637463	.	-	Locus=Rv0545c;Name=pitA;Function=Involved	Locus=Rv0545c;Name=pitA;Function=Involved	pitA	Involved	NA
551	Rv0546c	-0.136651888140818	6.12154825920056	-0.720854296099179	0.500305664848537	0.646718847809881	-7.21372690189796	Not Significant	NC_000962.3	Mycobrowser_v4	CDS	637583	637969	.	-	Locus=Rv0546c;Name=Rv0546c;Function=Function	Locus=Rv0546c;Name=Rv0546c;Function=Function	Rv0546c	Function	NA
552	Rv0547c	-0.226788018771092	7.89174310648079	-1.84377553661162	0.118910708883807	0.239420837545669	-5.94742643412233	Not Significant	NC_000962.3	Mycobrowser_v4	CDS	638032	638916	.	-	Locus=Rv0547c;Name=Rv0547c;Function=Function	Locus=Rv0547c;Name=Rv0547c;Function=Function	Rv0547c	Function	NA
553	Rv0548c	0.124319553629751	7.48195290601457	1.28660299544961	0.249437855513284	0.400830773599381	-6.6539777681209	Not Significant	NC_000962.3	Mycobrowser_v4	CDS	639012	639956	.	-	Locus=Rv0548c;Name=menB;Function=Involved	Locus=Rv0548c;Name=menB;Function=Involved	menB	Involved	NA
554	Rv0549c	-0.103589670755832	5.96104538770637	-0.661922329293323	0.534597862570474	0.676015117223863	-7.2578618841503	Not Significant	NC_000962.3	Mycobrowser_v4	CDS	640228	640641	.	-	Locus=Rv0549c;Name=vapC3;Function=Unknown;Product=Possible	Locus=Rv0549c;Name=vapC3;Function=Unknown;Product=Possible	vapC3	Unknown	Possible
555	Rv0550c	0.482938342786804	3.55517870198863	3.59718730581464	0.0131039051123791	0.0547214578298064	-3.59063323012259	Not Significant	NC_000962.3	Mycobrowser_v4	CDS	640638	640904	.	-	Locus=Rv0550c;Name=vapB3;Function=Unknown;Product=Possible	Locus=Rv0550c;Name=vapB3;Function=Unknown;Product=Possible	vapB3	Unknown	Possible
556	Rv0551c	0.667700441360447	7.34959848491369	4.73092157923426	0.00399026332545984	0.027005078986007	-2.2584328464751	Not Significant	NC_000962.3	Mycobrowser_v4	CDS	641096	642811	.	-	Locus=Rv0551c;Name=fadD8;Function=Function	Locus=Rv0551c;Name=fadD8;Function=Function	fadD8	Function	NA
557	Rv0552	0.388027621594516	9.10114141215895	5.90119545429112	0.0014022182578493	0.0149929490646964	-1.07580531379545	Not Significant	NC_000962.3	Mycobrowser_v4	CDS	642889	644493	.	+	Locus=Rv0552;Name=Rv0552;Function=Function	Locus=Rv0552;Name=Rv0552;Function=Function	Rv0552	Function	NA
558	Rv0553	0.131970310963618	6.99368699293067	0.290843538086033	0.781762337128651	0.859739761544139	-7.45661630829204	Not Significant	NC_000962.3	Mycobrowser_v4	CDS	644490	645470	.	+	Locus=Rv0553;Name=menC;Function=Possibly	Locus=Rv0553;Name=menC;Function=Possibly	menC	Possibly	NA
559	Rv0554	1.5590441922799	7.75443118697198	5.26662474008226	0.0024218036146538	0.0200007020631126	-1.69436631357971	Significantly Enriched	NC_000962.3	Mycobrowser_v4	CDS	645467	646255	.	+	Locus=Rv0554;Name=bpoC;Function=Supposedly	Locus=Rv0554;Name=bpoC;Function=Supposedly	bpoC	Supposedly	NA
560	Rv0555	-0.372028724024744	8.88516515040273	-4.59797178277948	0.00454329633562611	0.0289402771493565	-2.40474239050096	Not Significant	NC_000962.3	Mycobrowser_v4	CDS	646298	647962	.	+	Locus=Rv0555;Name=menD;Function=Involved	Locus=Rv0555;Name=menD;Function=Involved	menD	Involved	NA
561	Rv0556	-0.11753378590641	7.09340972931649	-1.03337717252395	0.344465710315314	0.502684868596626	-6.93145271968408	Not Significant	NC_000962.3	Mycobrowser_v4	CDS	647959	648474	.	+	Locus=Rv0556;Name=Rv0556;Function=Unknown;Product=Probable	Locus=Rv0556;Name=Rv0556;Function=Unknown;Product=Probable	Rv0556	Unknown	Probable
562	Rv0557	0.0826671643456756	9.655226929381	0.623944418751096	0.55749215054224	0.694323023971328	-7.28460124770487	Not Significant	NC_000962.3	Mycobrowser_v4	CDS	648536	649672	.	+	Locus=Rv0557;Name=mgtA;Function=Involved	Locus=Rv0557;Name=mgtA;Function=Involved	mgtA	Involved	NA
563	Rv0558	0.0770046720483757	7.73178164165018	0.878784610980057	0.416045938030154	0.5713658400894	-7.08059609058247	Not Significant	NC_000962.3	Mycobrowser_v4	CDS	649689	650393	.	+	Locus=Rv0558;Name=menH;Function=Involved	Locus=Rv0558;Name=menH;Function=Involved	menH	Involved	NA
564	Rv0559c	0.704078547595246	10.7836123260249	10.4628473397257	7.46962784597675e-05	0.00377555734760279	2.21908220488739	Not Significant	NC_000962.3	Mycobrowser_v4	CDS	650407	650745	.	-	Locus=Rv0559c;Name=Rv0559c;Function=Unknown;Product=Possible	Locus=Rv0559c;Name=Rv0559c;Function=Unknown;Product=Possible	Rv0559c	Unknown	Possible
565	Rv0560c	1.33078255879204	9.09139088614135	9.69598659975251	0.000111680991023009	0.00450977347681162	1.77319126563053	Significantly Enriched	NC_000962.3	Mycobrowser_v4	CDS	650779	651504	.	-	Locus=Rv0560c;Name=Rv0560c;Function=Possibly	Locus=Rv0560c;Name=Rv0560c;Function=Possibly	Rv0560c	Possibly	NA
566	Rv0561c	0.339682507433421	6.90934773352529	1.76805709126706	0.131629068626678	0.256150167547516	-6.04852005221672	Not Significant	NC_000962.3	Mycobrowser_v4	CDS	651529	652755	.	-	Locus=Rv0561c;Name=Rv0561c;Function=Function	Locus=Rv0561c;Name=Rv0561c;Function=Function	Rv0561c	Function	NA
567	Rv0562	-0.209576261704566	8.26222162207808	-1.2533821005959	0.260426776671702	0.412527885554035	-6.69240094462482	Not Significant	NC_000962.3	Mycobrowser_v4	CDS	652771	653778	.	+	Locus=Rv0562;Name=grcC1;Function=Possibly	Locus=Rv0562;Name=grcC1;Function=Possibly	grcC1	Possibly	NA
568	Rv0563	0.487443359837929	10.5574048846233	1.5143194104498	0.18481413832322	0.32503236617893	-6.37740427743018	Not Significant	NC_000962.3	Mycobrowser_v4	CDS	653879	654739	.	+	Locus=Rv0563;Name=htpX;Function=Possibly	Locus=Rv0563;Name=htpX;Function=Possibly	htpX	Possibly	NA
569	Rv0564c	0.66317783916859	7.27051541233244	4.01116628189215	0.00830241251742783	0.0418483739835329	-3.08184666407497	Not Significant	NC_000962.3	Mycobrowser_v4	CDS	654924	655949	.	-	Locus=Rv0564c;Name=gpdA1;Function=Involved	Locus=Rv0564c;Name=gpdA1;Function=Involved	gpdA1	Involved	NA
570	Rv0565c	0.0347162312810703	6.89311637339141	0.46867184777371	0.657195508375437	0.776268564065918	-7.37924516159597	Not Significant	NC_000962.3	Mycobrowser_v4	CDS	656010	657470	.	-	Locus=Rv0565c;Name=Rv0565c;Function=Function	Locus=Rv0565c;Name=Rv0565c;Function=Function	Rv0565c	Function	NA
571	Rv0566c	0.561122287649778	5.36342858062655	4.22763914358565	0.00660806498435758	0.036518664044694	-2.82604938759961	Not Significant	NC_000962.3	Mycobrowser_v4	CDS	657548	658039	.	-	Locus=Rv0566c;Name=Rv0566c;Function=Function	Locus=Rv0566c;Name=Rv0566c;Function=Function	Rv0566c	Function	NA
572	Rv0567	-0.34043967021163	9.8462964795274	-1.34596596536621	0.230837090741881	0.379720184770669	-6.58399713575254	Not Significant	NC_000962.3	Mycobrowser_v4	CDS	658321	659340	.	+	Locus=Rv0567;Name=Rv0567;Function=Causes	Locus=Rv0567;Name=Rv0567;Function=Causes	Rv0567	Causes	NA
573	Rv0568	-0.0256651422409888	8.96280845888383	-0.187131710923282	0.858228843761256	0.913073868049639	-7.48548249858351	Not Significant	NC_000962.3	Mycobrowser_v4	CDS	659450	660868	.	+	Locus=Rv0568;Name=cyp135B1;Function=Cytochromes	Locus=Rv0568;Name=cyp135B1;Function=Cytochromes	cyp135B1	Cytochromes	NA
574	Rv0569	-0.239061941302289	6.57814592922902	-1.17739302672581	0.287191152255793	0.443374837199344	-6.77813494861606	Not Significant	NC_000962.3	Mycobrowser_v4	CDS	661003	661269	.	+	Locus=Rv0569;Name=Rv0569;Function=Function	Locus=Rv0569;Name=Rv0569;Function=Function	Rv0569	Function	NA
575	Rv0570	-0.0109004737842229	7.45473953809572	-0.0359338288131152	0.972596084389005	0.983972955664676	-7.5052698891678	Not Significant	NC_000962.3	Mycobrowser_v4	CDS	661295	663373	.	+	Locus=Rv0570;Name=nrdZ;Function=Involved	Locus=Rv0570;Name=nrdZ;Function=Involved	nrdZ	Involved	NA
576	Rv0574c	0.147776658775363	5.40178726502479	0.47739316276816	0.651350846671274	0.771707000074459	-7.37457784274645	Not Significant	NC_000962.3	Mycobrowser_v4	CDS	667252	668394	.	-	Locus=Rv0574c;Name=Rv0574c;Function=Function	Locus=Rv0574c;Name=Rv0574c;Function=Function	Rv0574c	Function	NA
577	Rv0575c	0.986833592678943	8.2519918604026	6.16635786131476	0.00113068283143284	0.0138371304730945	-0.832059312401191	Not Significant	NC_000962.3	Mycobrowser_v4	CDS	668579	669745	.	-	Locus=Rv0575c;Name=Rv0575c;Function=Function	Locus=Rv0575c;Name=Rv0575c;Function=Function	Rv0575c	Function	NA
578	Rv0576	-0.208763752772142	7.30035085018899	-0.613364150867478	0.56397893923551	0.6990465068486	-7.29180685958879	Not Significant	NC_000962.3	Mycobrowser_v4	CDS	669848	671152	.	+	Locus=Rv0576;Name=Rv0576;Function=Involved	Locus=Rv0576;Name=Rv0576;Function=Involved	Rv0576	Involved	NA
579	Rv0577	-0.0576515433230878	8.05846606340415	-0.257103078661248	0.8063905703189	0.875055123680426	-7.46735209110902	Not Significant	NC_000962.3	Mycobrowser_v4	CDS	671166	671951	.	+	Locus=Rv0577;Name=TB27.3;Function=Function	Locus=Rv0577;Name=TB27.3;Function=Function	TB27.3	Function	NA
580	Rv0578c	-0.0685538207254783	9.12694708780024	-0.1620701491719	0.877005576242363	0.925114239420792	-7.49060538758038	Not Significant	NC_000962.3	Mycobrowser_v4	CDS	671996	675916	.	-	Locus=Rv0578c;Name=PE_PGRS7;Function=Function	Locus=Rv0578c;Name=PE_PGRS7;Function=Function	PE_PGRS7	Function	NA
581	Rv0579	-0.0919879903753902	8.36417325467805	-0.836072853872736	0.437722175089438	0.591532883836143	-7.11863524862818	Not Significant	NC_000962.3	Mycobrowser_v4	CDS	676238	676996	.	+	Locus=Rv0579;Name=Rv0579;Function=Function	Locus=Rv0579;Name=Rv0579;Function=Function	Rv0579	Function	NA
582	Rv0580c	-0.368784984329851	6.34102078775892	-2.34720270747009	0.0608532527286771	0.151142858723683	-5.25848044183101	Not Significant	NC_000962.3	Mycobrowser_v4	CDS	677125	677616	.	-	Locus=Rv0580c;Name=Rv0580c;Function=Function	Locus=Rv0580c;Name=Rv0580c;Function=Function	Rv0580c	Function	NA
583	Rv0581	-0.451700888052015	5.7588625388704	-1.31257441656926	0.24113904762553	0.392519102199316	-6.62356388722272	Not Significant	NC_000962.3	Mycobrowser_v4	CDS	677710	677925	.	+	Locus=Rv0581;Name=vapB26;Function=Unknown;Product=Possible	Locus=Rv0581;Name=vapB26;Function=Unknown;Product=Possible	vapB26	Unknown	Possible
584	Rv0582	-0.570515980619145	6.02918135204391	-3.73576566009138	0.0112143626755955	0.0501105620360708	-3.41747877538713	Not Significant	NC_000962.3	Mycobrowser_v4	CDS	677922	678329	.	+	Locus=Rv0582;Name=vapC26;Function=Unknown;Product=Possible	Locus=Rv0582;Name=vapC26;Function=Unknown;Product=Possible	vapC26	Unknown	Possible
585	Rv0583c	-0.0970001680804842	6.34502125617377	-0.712938561604388	0.504823231260014	0.650156193270673	-7.21983796497281	Not Significant	NC_000962.3	Mycobrowser_v4	CDS	678389	679075	.	-	Locus=Rv0583c;Name=lpqN;Function=Unknown;Product=Probable	Locus=Rv0583c;Name=lpqN;Function=Unknown;Product=Probable	lpqN	Unknown	Probable
586	Rv0584	0.289971128981374	7.18967690781433	2.51349757688342	0.0489994519302938	0.132618822609669	-5.02912870061237	Not Significant	NC_000962.3	Mycobrowser_v4	CDS	679229	681862	.	+	Locus=Rv0584;Name=Rv0584;Function=Unknown;Product=Possible	Locus=Rv0584;Name=Rv0584;Function=Unknown;Product=Possible	Rv0584	Unknown	Possible
587	Rv0585c	0.0872767803311394	8.60492901612934	1.1265704218545	0.306400838993558	0.466148297492574	-6.83368177363707	Not Significant	NC_000962.3	Mycobrowser_v4	CDS	681885	684272	.	-	Locus=Rv0585c;Name=Rv0585c;Function=Unknown;Product=Probable	Locus=Rv0585c;Name=Rv0585c;Function=Unknown;Product=Probable	Rv0585c	Unknown	Probable
588	Rv0586	-1.68109339916398	5.9905719922394	-1.26302573607152	0.25719308850541	0.409740278535839	-6.68130394776457	Not Significant	NC_000962.3	Mycobrowser_v4	CDS	684410	685132	.	+	Locus=Rv0586;Name=mce2R;Function=Involved	Locus=Rv0586;Name=mce2R;Function=Involved	mce2R	Involved	NA
589	Rv0587	-1.38987536162284	5.23853575048593	-1.58940777998141	0.167214081709887	0.303543472954702	-6.28195954570814	Not Significant	NC_000962.3	Mycobrowser_v4	CDS	685129	685926	.	+	Locus=Rv0587;Name=yrbE2A;Function=Unknown;Product=Conserved	Locus=Rv0587;Name=yrbE2A;Function=Unknown;Product=Conserved	yrbE2A	Unknown	Conserved
590	Rv0588	-0.356652350395478	7.0516449421008	-0.651693979449642	0.540703299354208	0.680380614641635	-7.26519689987929	Not Significant	NC_000962.3	Mycobrowser_v4	CDS	685928	686815	.	+	Locus=Rv0588;Name=yrbE2B;Function=Unknown;Product=Conserved	Locus=Rv0588;Name=yrbE2B;Function=Unknown;Product=Conserved	yrbE2B	Unknown	Conserved
591	Rv0589	0.660839155514388	8.19141617937358	1.55475148937411	0.175127829353295	0.313378166364609	-6.32623509865879	Not Significant	NC_000962.3	Mycobrowser_v4	CDS	686821	688035	.	+	Locus=Rv0589;Name=mce2A;Function=Unknown,	Locus=Rv0589;Name=mce2A;Function=Unknown,	mce2A	Unknown,	NA
592	Rv0590	-0.230562827933028	6.12665437483274	-0.307297932350394	0.769851368866079	0.854122442310941	-7.45091556928079	Not Significant	NC_000962.3	Mycobrowser_v4	CDS	688032	688859	.	+	Locus=Rv0590;Name=mce2B;Function=Unknown,	Locus=Rv0590;Name=mce2B;Function=Unknown,	mce2B	Unknown,	NA
593	Rv0590A	-0.704092809417163	2.33712279610155	-1.04833499182149	0.338103430141201	0.496279542900315	-6.91613451598589	Not Significant	NC_000962.3	Mycobrowser_v4	CDS	688808	689062	.	+	Locus=Rv0590A;Name=Rv0590A;Function=Unknown,	Locus=Rv0590A;Name=Rv0590A;Function=Unknown,	Rv0590A	Unknown,	NA
594	Rv0591	-0.554889457158449	8.94731428656664	-1.56273873624393	0.17327264075054	0.311203100046656	-6.31606396209888	Not Significant	NC_000962.3	Mycobrowser_v4	CDS	689059	690504	.	+	Locus=Rv0591;Name=mce2C;Function=Unknown,	Locus=Rv0591;Name=mce2C;Function=Unknown,	mce2C	Unknown,	NA
595	Rv0592	-0.12035564107974	6.74455697271139	-0.285990447096219	0.785288222566074	0.86215564519807	-7.45823962965935	Not Significant	NC_000962.3	Mycobrowser_v4	CDS	690501	692027	.	+	Locus=Rv0592;Name=mce2D;Function=Unknown,	Locus=Rv0592;Name=mce2D;Function=Unknown,	mce2D	Unknown,	NA
596	Rv0593	-0.151948538419012	7.58360806793853	-0.41883767602399	0.691103295535343	0.803157368236356	-7.40437890028208	Not Significant	NC_000962.3	Mycobrowser_v4	CDS	692024	693232	.	+	Locus=Rv0593;Name=lprL;Function=Unknown,	Locus=Rv0593;Name=lprL;Function=Unknown,	lprL	Unknown,	NA
597	Rv0594	-0.292804938965716	7.2999153847287	-0.659346031106868	0.536131453913756	0.677496097216692	-7.25971860950952	Not Significant	NC_000962.3	Mycobrowser_v4	CDS	693237	694787	.	+	Locus=Rv0594;Name=mce2F;Function=Unknown,	Locus=Rv0594;Name=mce2F;Function=Unknown,	mce2F	Unknown,	NA
598	Rv0595c	-0.256517062105281	7.30995941555702	-0.729567019373118	0.495365321861739	0.643433316006882	-7.20693605511147	Not Significant	NC_000962.3	Mycobrowser_v4	CDS	694839	695231	.	-	Locus=Rv0595c;Name=vapC4;Function=Unknown;Product=Possible	Locus=Rv0595c;Name=vapC4;Function=Unknown;Product=Possible	vapC4	Unknown	Possible
599	Rv0596c	-0.174243976038469	4.09872480380871	-0.981258912121699	0.367403621271954	0.526291827011573	-6.98364676510805	Not Significant	NC_000962.3	Mycobrowser_v4	CDS	695228	695485	.	-	Locus=Rv0596c;Name=vapB4;Function=Unknown;Product=Possible	Locus=Rv0596c;Name=vapB4;Function=Unknown;Product=Possible	vapB4	Unknown	Possible
600	Rv0597c	-0.391843288295314	8.27399249423704	-2.20498934958372	0.0734036094427194	0.171583692463101	-5.45469811530645	Not Significant	NC_000962.3	Mycobrowser_v4	CDS	695668	696903	.	-	Locus=Rv0597c;Name=Rv0597c;Function=Function	Locus=Rv0597c;Name=Rv0597c;Function=Function	Rv0597c	Function	NA
601	Rv0598c	-0.44906448025476	7.40353236432443	-2.6009439894025	0.0437797790717839	0.123164171928772	-4.90890261741353	Not Significant	NC_000962.3	Mycobrowser_v4	CDS	697154	697567	.	-	Locus=Rv0598c;Name=vapC27;Function=Unknown;Product=Possible	Locus=Rv0598c;Name=vapC27;Function=Unknown;Product=Possible	vapC27	Unknown	Possible
602	Rv0599c	0.0274617110750892	7.89570370347796	0.21753596936137	0.835588781489786	0.897134217257447	-7.47829397317699	Not Significant	NC_000962.3	Mycobrowser_v4	CDS	697564	697800	.	-	Locus=Rv0599c;Name=vapB27;Function=Unknown;Product=Possible	Locus=Rv0599c;Name=vapB27;Function=Unknown;Product=Possible	vapB27	Unknown	Possible
603	Rv0600c	1.09747526330187	7.60612351054127	2.04832657255442	0.0904138746935472	0.198808361755529	-5.66993418341734	Not Significant	NC_000962.3	Mycobrowser_v4	CDS	697904	698410	.	-	Locus=Rv0600c;Name=Rv0600c;Function=Sensor	Locus=Rv0600c;Name=Rv0600c;Function=Sensor	Rv0600c	Sensor	NA
604	Rv0601c	1.4332953978434	4.80016066470433	1.47292466371433	0.195257401841195	0.338275060491714	-6.42921201372149	Not Significant	NC_000962.3	Mycobrowser_v4	CDS	698524	698994	.	-	Locus=Rv0601c;Name=Rv0601c;Function=Sensor	Locus=Rv0601c;Name=Rv0601c;Function=Sensor	Rv0601c	Sensor	NA
605	Rv0602c	1.03661868118437	6.27587377628988	1.46564371408542	0.197150965450771	0.340346257365171	-6.43826071562318	Not Significant	NC_000962.3	Mycobrowser_v4	CDS	699038	699799	.	-	Locus=Rv0602c;Name=tcrA;Function=Sensor	Locus=Rv0602c;Name=tcrA;Function=Sensor	tcrA	Sensor	NA
606	Rv0603	0.895141070171891	5.97516057447037	0.744325023488466	0.487074104445039	0.634964031105039	-7.1952804535753	Not Significant	NC_000962.3	Mycobrowser_v4	CDS	699856	700167	.	+	Locus=Rv0603;Name=Rv0603;Function=Unknown;Product=Possible	Locus=Rv0603;Name=Rv0603;Function=Unknown;Product=Possible	Rv0603	Unknown	Possible
607	Rv0604	-0.0727184669805911	6.55762487500758	-0.574306195210776	0.588326950530291	0.72050613324855	-7.31746938792131	Not Significant	NC_000962.3	Mycobrowser_v4	CDS	700239	701189	.	+	Locus=Rv0604;Name=lpqO;Function=Unknown;Product=Probable	Locus=Rv0604;Name=lpqO;Function=Unknown;Product=Probable	lpqO	Unknown	Probable
608	Rv0605	0.675348151444551	7.42649785946031	7.56949461402854	0.000403975656699356	0.00826150446121078	0.331780549430851	Not Significant	NC_000962.3	Mycobrowser_v4	CDS	701406	702014	.	+	Locus=Rv0605;Name=Rv0605;Function=Prevents	Locus=Rv0605;Name=Rv0605;Function=Prevents	Rv0605	Prevents	NA
609	Rv0606	0.503271361656016	5.94083056149212	4.51390490141168	0.00493812712232732	0.0305551522418091	-2.49859271796092	Not Significant	NC_000962.3	Mycobrowser_v4	CDS	702016	702759	.	+	Locus=Rv0606;Name=Rv0606;Function=Thought	Locus=Rv0606;Name=Rv0606;Function=Thought	Rv0606	Thought	NA
610	Rv0607	0.407816095953031	4.5868204824766	2.28628841367388	0.0659273476070973	0.159570420949517	-5.3425655087173	Not Significant	NC_000962.3	Mycobrowser_v4	CDS	702813	703199	.	+	Locus=Rv0607;Name=Rv0607;Function=Unknown;Product=Hypothetical	Locus=Rv0607;Name=Rv0607;Function=Unknown;Product=Hypothetical	Rv0607	Unknown	Hypothetical
611	Rv0608	-0.0568170801295125	7.23969619577443	-0.306085396757629	0.77072675613811	0.854849967195646	-7.45134601598328	Not Significant	NC_000962.3	Mycobrowser_v4	CDS	703244	703489	.	+	Locus=Rv0608;Name=vapB28;Function=Unknown;Product=Possible	Locus=Rv0608;Name=vapB28;Function=Unknown;Product=Possible	vapB28	Unknown	Possible
612	Rv0609	-0.262205260993472	9.34788804799662	-1.14614076945881	0.298876802724535	0.457783752933448	-6.81247017317191	Not Significant	NC_000962.3	Mycobrowser_v4	CDS	703486	703887	.	+	Locus=Rv0609;Name=vapC28;Function=Unknown;Product=Possible	Locus=Rv0609;Name=vapC28;Function=Unknown;Product=Possible	vapC28	Unknown	Possible
613	Rv0609A	-0.0713520927221127	5.81163113412421	-0.366418370919181	0.727652883731624	0.82711011199868	-7.42794658838227	Not Significant	NC_000962.3	Mycobrowser_v4	CDS	703830	704057	.	+	Locus=Rv0609A;Name=Rv0609A;Function=Function	Locus=Rv0609A;Name=Rv0609A;Function=Function	Rv0609A	Function	NA
614	Rv0610c	0.130271994770288	7.69965854312709	0.717620446922136	0.502147899204328	0.648212147165256	-7.21623024164286	Not Significant	NC_000962.3	Mycobrowser_v4	CDS	704752	705909	.	-	Locus=Rv0610c;Name=Rv0610c;Function=Unknown;Product=Hypothetical	Locus=Rv0610c;Name=Rv0610c;Function=Unknown;Product=Hypothetical	Rv0610c	Unknown	Hypothetical
615	Rv0611c	0.422262044204208	8.21165195219375	2.81934647579472	0.0331884764433129	0.10123005510766	-4.61076144987139	Not Significant	NC_000962.3	Mycobrowser_v4	CDS	705961	706344	.	-	Locus=Rv0611c;Name=Rv0611c;Function=Unknown;Product=Hypothetical	Locus=Rv0611c;Name=Rv0611c;Function=Unknown;Product=Hypothetical	Rv0611c	Unknown	Hypothetical
616	Rv0612	0.351743238965713	6.31766826026212	2.80757889331815	0.033681854679979	0.102493962794744	-4.62672880751372	Not Significant	NC_000962.3	Mycobrowser_v4	CDS	706324	706929	.	+	Locus=Rv0612;Name=Rv0612;Function=Function	Locus=Rv0612;Name=Rv0612;Function=Function	Rv0612	Function	NA
617	Rv0613c	-0.155889135880061	11.637597287252	-2.38855242282678	0.0576454578688413	0.145685793523072	-5.20140301605041	Not Significant	NC_000962.3	Mycobrowser_v4	CDS	706948	709515	.	-	Locus=Rv0613c;Name=Rv0613c;Function=Unknown;Product=Unknown	Locus=Rv0613c;Name=Rv0613c;Function=Unknown;Product=Unknown	Rv0613c	Unknown	Unknown
618	Rv0614	0.194483092342333	5.30606876068662	1.47574998054397	0.194527242961216	0.337539023452988	-6.42569548348923	Not Significant	NC_000962.3	Mycobrowser_v4	CDS	709356	710348	.	+	Locus=Rv0614;Name=Rv0614;Function=Function	Locus=Rv0614;Name=Rv0614;Function=Function	Rv0614	Function	NA
619	Rv0615	-0.158921407671606	5.95501534148943	-1.04053243829232	0.341410028371721	0.499536778354413	-6.92414350032515	Not Significant	NC_000962.3	Mycobrowser_v4	CDS	710345	710587	.	+	Locus=Rv0615;Name=Rv0615;Function=Unknown;Product=Probable	Locus=Rv0615;Name=Rv0615;Function=Unknown;Product=Probable	Rv0615	Unknown	Probable
620	Rv0616A	1.18210231782195	8.59834148553557	6.01673644473004	0.00127553982170683	0.0144313982153575	-0.968575485543545	Significantly Enriched	NC_000962.3	Mycobrowser_v4	CDS	710782	711009	.	+	Locus=Rv0616A;Name=vapB29;Function=Unknown;Product=Possible	Locus=Rv0616A;Name=vapB29;Function=Unknown;Product=Possible	vapB29	Unknown	Possible
621	Rv0616c	-0.258904773611443	4.61498963465039	-3.09033629763474	0.0237589032076062	0.0813811284886653	-4.24690391880944	Not Significant	NC_000962.3	Mycobrowser_v4	CDS	710584	710850	.	-	Locus=Rv0616c;Name=Rv0616c;Function=Unknown;Product=Hypothetical	Locus=Rv0616c;Name=Rv0616c;Function=Unknown;Product=Hypothetical	Rv0616c	Unknown	Hypothetical
622	Rv0617	0.304441849167744	7.55036557967794	0.408205999556607	0.698445725704376	0.807078259102522	-7.4093989147961	Not Significant	NC_000962.3	Mycobrowser_v4	CDS	711006	711407	.	+	Locus=Rv0617;Name=vapC29;Function=Unknown;Product=Possible	Locus=Rv0617;Name=vapC29;Function=Unknown;Product=Possible	vapC29	Unknown	Possible
623	Rv0618	-0.592031423226653	5.83663418955417	-2.60006837994291	0.0438289769068214	0.123164171928772	-4.91010451134406	Not Significant	NC_000962.3	Mycobrowser_v4	CDS	711536	712231	.	+	Locus=Rv0618;Name=galTa;Function=Involved	Locus=Rv0618;Name=galTa;Function=Involved	galTa	Involved	NA
624	Rv0619	0.53260714044375	4.3541679491834	3.76805553861851	0.0108194049320672	0.0487938864375499	-3.37753954982591	Not Significant	NC_000962.3	Mycobrowser_v4	CDS	712174	712719	.	+	Locus=Rv0619;Name=galTb;Function=Involved	Locus=Rv0619;Name=galTb;Function=Involved	galTb	Involved	NA
625	Rv0620	0.0676538864334102	6.3069361098048	0.122112624963252	0.907123007620432	0.942605601184304	-7.49726447145162	Not Significant	NC_000962.3	Mycobrowser_v4	CDS	712716	713807	.	+	Locus=Rv0620;Name=galK;Function=Involved	Locus=Rv0620;Name=galK;Function=Involved	galK	Involved	NA
626	Rv0621	0.238384324024336	5.53984511955212	0.493023906187156	0.640944878072683	0.764029851595369	-7.36601500885806	Not Significant	NC_000962.3	Mycobrowser_v4	CDS	714202	715266	.	+	Locus=Rv0621;Name=Rv0621;Function=Unknown;Product=Possible	Locus=Rv0621;Name=Rv0621;Function=Unknown;Product=Possible	Rv0621	Unknown	Possible
627	Rv0622	0.456020187900108	7.14112073128118	2.53715991717323	0.0475241398194872	0.129986659302783	-4.99656076952273	Not Significant	NC_000962.3	Mycobrowser_v4	CDS	715370	716317	.	+	Locus=Rv0622;Name=Rv0622;Function=Unknown;Product=Possible	Locus=Rv0622;Name=Rv0622;Function=Unknown;Product=Possible	Rv0622	Unknown	Possible
628	Rv0623	0.543664558440707	8.24269464629177	2.81343342506728	0.0334354004821105	0.101903350568813	-4.61878328120786	Not Significant	NC_000962.3	Mycobrowser_v4	CDS	716410	716664	.	+	Locus=Rv0623;Name=vapB30;Function=Unknown;Product=Possible	Locus=Rv0623;Name=vapB30;Function=Unknown;Product=Possible	vapB30	Unknown	Possible
629	Rv0624	0.737483944381358	7.55494605393408	4.101685657416	0.00754019883360917	0.0396038513635721	-2.97402316984831	Not Significant	NC_000962.3	Mycobrowser_v4	CDS	716664	717059	.	+	Locus=Rv0624;Name=vapC30;Function=Unknown;Product=Possible	Locus=Rv0624;Name=vapC30;Function=Unknown;Product=Possible	vapC30	Unknown	Possible
630	Rv0625c	-0.0951787338985186	6.59403268802564	-0.7735308582848	0.47095274906884	0.619657910539529	-7.17165500695445	Not Significant	NC_000962.3	Mycobrowser_v4	CDS	717153	717893	.	-	Locus=Rv0625c;Name=Rv0625c;Function=Unknown;Product=Probable	Locus=Rv0625c;Name=Rv0625c;Function=Unknown;Product=Probable	Rv0625c	Unknown	Probable
631	Rv0626	-0.391788620034201	6.21401703808689	-3.2994988045938	0.0184960175904141	0.0689370839197484	-3.97190333202877	Not Significant	NC_000962.3	Mycobrowser_v4	CDS	718025	718285	.	+	Locus=Rv0626;Name=vapB5;Function=Possible	Locus=Rv0626;Name=vapB5;Function=Possible	vapB5	Possible	NA
632	Rv0627	-0.451280692041986	5.99858505950237	-5.96538575883512	0.00133013075019626	0.0146426850424191	-1.01603540747799	Not Significant	NC_000962.3	Mycobrowser_v4	CDS	718282	718689	.	+	Locus=Rv0627;Name=vapC5;Function=Unknown;Product=Possible	Locus=Rv0627;Name=vapC5;Function=Unknown;Product=Possible	vapC5	Unknown	Possible
633	Rv0628c	-0.03134984386943	5.08102441334818	-0.0811468308170379	0.938180035763636	0.961146801577276	-7.50215620506343	Not Significant	NC_000962.3	Mycobrowser_v4	CDS	718761	719912	.	-	Locus=Rv0628c;Name=Rv0628c;Function=Function	Locus=Rv0628c;Name=Rv0628c;Function=Function	Rv0628c	Function	NA
634	Rv0629c	0.378150187325289	8.93608500166721	0.827768894995442	0.442032478123809	0.593852400710343	-7.12586102313991	Not Significant	NC_000962.3	Mycobrowser_v4	CDS	720005	721732	.	-	Locus=Rv0629c;Name=recD;Function=Involved	Locus=Rv0629c;Name=recD;Function=Involved	recD	Involved	NA
635	Rv0630c	-0.136184823048733	8.30449968986147	-0.348862112561241	0.740081564407122	0.834237400983537	-7.43517067794884	Not Significant	NC_000962.3	Mycobrowser_v4	CDS	721729	725013	.	-	Locus=Rv0630c;Name=recB;Function=Involved	Locus=Rv0630c;Name=recB;Function=Involved	recB	Involved	NA
636	Rv0631c	-0.0250469591485238	7.39238805073691	-0.0434263710837599	0.966885982852568	0.979760704150518	-7.50491999005401	Not Significant	NC_000962.3	Mycobrowser_v4	CDS	725013	728306	.	-	Locus=Rv0631c;Name=recC;Function=Involved	Locus=Rv0631c;Name=recC;Function=Involved	recC	Involved	NA
637	Rv0632c	0.084688773844368	9.35709514976055	0.32889523508366	0.754323863631656	0.843871364545676	-7.44297372473568	Not Significant	NC_000962.3	Mycobrowser_v4	CDS	728583	729278	.	-	Locus=Rv0632c;Name=echA3;Function=Could	Locus=Rv0632c;Name=echA3;Function=Could	echA3	Could	NA
638	Rv0633c	-0.151008325919095	8.10608718401699	-0.680565389899662	0.523585661448553	0.666163907929967	-7.2442426622708	Not Significant	NC_000962.3	Mycobrowser_v4	CDS	729327	730166	.	-	Locus=Rv0633c;Name=Rv0633c;Function=Unknown;Product=Possible	Locus=Rv0633c;Name=Rv0633c;Function=Unknown;Product=Possible	Rv0633c	Unknown	Possible
639	Rv0634A	0.0891754520146479	7.71485576236223	0.570017364677533	0.591038464930626	0.722808636007049	-7.32019636873113	Not Significant	NC_000962.3	Mycobrowser_v4	CDS	731113	731364	.	+	Locus=Rv0634A;Name=Rv0634A;Function=Unknown;Product=Unknown	Locus=Rv0634A;Name=Rv0634A;Function=Unknown;Product=Unknown	Rv0634A	Unknown	Unknown
640	Rv0634B	-0.349230559884647	8.59475519042339	-1.20808955367388	0.276101735946009	0.431127787056862	-6.74387544917722	Not Significant	NC_000962.3	Mycobrowser_v4	CDS	731712	731879	.	+	Locus=Rv0634B;Name=rpmG2;Function=Involved	Locus=Rv0634B;Name=rpmG2;Function=Involved	rpmG2	Involved	NA
641	Rv0634c	-0.0909299063359619	8.35953540722066	-0.376010821421746	0.720900624730491	0.823523695759047	-7.42385678209489	Not Significant	NC_000962.3	Mycobrowser_v4	CDS	730320	731033	.	-	Locus=Rv0634c;Name=Rv0634c;Function=Thought	Locus=Rv0634c;Name=Rv0634c;Function=Thought	Rv0634c	Thought	NA
642	Rv0635	-0.245471104205178	7.58896799247108	-0.638800039764841	0.548463647247885	0.687134639739561	-7.27430375769035	Not Significant	NC_000962.3	Mycobrowser_v4	CDS	731930	732406	.	+	Locus=Rv0635;Name=hadA;Function=Involved	Locus=Rv0635;Name=hadA;Function=Involved	hadA	Involved	NA
643	Rv0636	-0.287465748577993	8.76377690306607	-1.30265517047204	0.244278723209024	0.395808822118869	-6.63521783936722	Not Significant	NC_000962.3	Mycobrowser_v4	CDS	732393	732821	.	+	Locus=Rv0636;Name=hadB;Function=Involved	Locus=Rv0636;Name=hadB;Function=Involved	hadB	Involved	NA
644	Rv0637	-0.334273686936806	8.97029081753208	-1.56841674772288	0.171965301283515	0.309855996571962	-6.30882125873622	Not Significant	NC_000962.3	Mycobrowser_v4	CDS	732825	733325	.	+	Locus=Rv0637;Name=hadC;Function=Involved	Locus=Rv0637;Name=hadC;Function=Involved	hadC	Involved	NA
645	Rv0638	-0.156504324689374	10.0453304273055	-1.78585008172257	0.128523370426105	0.251755388920287	-6.02486289570959	Not Significant	NC_000962.3	Mycobrowser_v4	CDS	733737	734222	.	+	Locus=Rv0638;Name=secE1;Function=Essential	Locus=Rv0638;Name=secE1;Function=Essential	secE1	Essential	NA
646	Rv0639	-0.262655778608144	10.2521527026749	-2.10059323610981	0.084325233286635	0.189626753869493	-5.59830298218627	Not Significant	NC_000962.3	Mycobrowser_v4	CDS	734254	734970	.	+	Locus=Rv0639;Name=nusG;Function=Influences	Locus=Rv0639;Name=nusG;Function=Influences	nusG	Influences	NA
647	Rv0640	-0.384964636441722	7.97572683929105	-4.8637114428442	0.00351347782336962	0.0247277679720697	-2.11485081829398	Not Significant	NC_000962.3	Mycobrowser_v4	CDS	735022	735450	.	+	Locus=Rv0640;Name=rplK;Function=This	Locus=Rv0640;Name=rplK;Function=This	rplK	This	NA
648	Rv0641	-0.36611307701285	9.92562645685702	-3.61918496158633	0.0127814202271532	0.054007066618681	-3.56295912558562	Not Significant	NC_000962.3	Mycobrowser_v4	CDS	735517	736224	.	+	Locus=Rv0641;Name=rplA;Function=This	Locus=Rv0641;Name=rplA;Function=This	rplA	This	NA
649	Rv0642c	-0.134365011787217	10.1177145187759	-0.465181626469953	0.659542147169373	0.778331727344815	-7.38109073744923	Not Significant	NC_000962.3	Mycobrowser_v4	CDS	736298	737203	.	-	Locus=Rv0642c;Name=mmaA4;Function=Involved	Locus=Rv0642c;Name=mmaA4;Function=Involved	mmaA4	Involved	NA
650	Rv0643c	-0.296730350564436	7.71027310120541	-1.25844491315709	0.258724631444374	0.41117038202593	-6.68658099973949	Not Significant	NC_000962.3	Mycobrowser_v4	CDS	737268	738149	.	-	Locus=Rv0643c;Name=mmaA3;Function=Involved	Locus=Rv0643c;Name=mmaA3;Function=Involved	mmaA3	Involved	NA
651	Rv0644c	-0.0878197288522751	6.1610221619313	-0.348780999628837	0.740139194654716	0.834237400983537	-7.43520326789435	Not Significant	NC_000962.3	Mycobrowser_v4	CDS	738297	739160	.	-	Locus=Rv0644c;Name=mmaA2;Function=Involved	Locus=Rv0644c;Name=mmaA2;Function=Involved	mmaA2	Involved	NA
652	Rv0645c	0.30367611935147	8.72264284046924	3.39614442560846	0.0165129730054338	0.0642042866504979	-3.84676882200796	Not Significant	NC_000962.3	Mycobrowser_v4	CDS	739327	740187	.	-	Locus=Rv0645c;Name=mmaA1;Function=Involved	Locus=Rv0645c;Name=mmaA1;Function=Involved	mmaA1	Involved	NA
653	Rv0646c	-0.524531524291469	7.76018295908424	-3.87300867390749	0.00963994914182099	0.0456431655230746	-3.24879764778084	Not Significant	NC_000962.3	Mycobrowser_v4	CDS	740234	741139	.	-	Locus=Rv0646c;Name=lipG;Function=Function	Locus=Rv0646c;Name=lipG;Function=Function	lipG	Function	NA
654	Rv0647c	-0.173391500660859	8.82291483330521	-0.908264784026144	0.401567047840717	0.557381936589183	-7.05350887154444	Not Significant	NC_000962.3	Mycobrowser_v4	CDS	741151	742617	.	-	Locus=Rv0647c;Name=Rv0647c;Function=Function	Locus=Rv0647c;Name=Rv0647c;Function=Function	Rv0647c	Function	NA
655	Rv0648	0.271509367669903	9.95189625082411	0.367150910801229	0.727136264690747	0.827005944528459	-7.4276378124365	Not Significant	NC_000962.3	Mycobrowser_v4	CDS	742719	746366	.	+	Locus=Rv0648;Name=Rv0648;Function=Alpha-mannosidase	Locus=Rv0648;Name=Rv0648;Function=Alpha-mannosidase	Rv0648	Alpha-mannosidase	NA
656	Rv0649	0.446433399379188	6.91073342774624	0.466474243226019	0.658672554138451	0.777777178612516	-7.38040870767316	Not Significant	NC_000962.3	Mycobrowser_v4	CDS	746363	747037	.	+	Locus=Rv0649;Name=fabD2;Function=Involved	Locus=Rv0649;Name=fabD2;Function=Involved	fabD2	Involved	NA
657	Rv0650	0.428539112935177	6.35281341340597	0.493548721201924	0.640597045801004	0.764029851595369	-7.36572311658706	Not Significant	NC_000962.3	Mycobrowser_v4	CDS	747037	747945	.	+	Locus=Rv0650;Name=Rv0650;Function=Function	Locus=Rv0650;Name=Rv0650;Function=Function	Rv0650	Function	NA
658	Rv0651	-0.970496091137378	7.38912780503509	-3.68368550105537	0.0118860455640864	0.0518034595021548	-3.48222205926246	Not Significant	NC_000962.3	Mycobrowser_v4	CDS	748276	748812	.	+	Locus=Rv0651;Name=rplJ;Function=Involved	Locus=Rv0651;Name=rplJ;Function=Involved	rplJ	Involved	NA
659	Rv0652	-0.992801966606845	6.79780847250928	-3.83111440511777	0.010092441902595	0.0465400282996442	-3.29999012827067	Not Significant	NC_000962.3	Mycobrowser_v4	CDS	748849	749241	.	+	Locus=Rv0652;Name=rplL;Function=Involved	Locus=Rv0652;Name=rplL;Function=Involved	rplL	Involved	NA
660	Rv0653c	-0.578826097991271	8.55271829770779	-1.55640801528728	0.174741511213219	0.313378166364609	-6.32412730261789	Not Significant	NC_000962.3	Mycobrowser_v4	CDS	749234	749929	.	-	Locus=Rv0653c;Name=Rv0653c;Function=Involved	Locus=Rv0653c;Name=Rv0653c;Function=Involved	Rv0653c	Involved	NA
661	Rv0654	0.681968723284061	8.39568576806371	2.9742497925944	0.0273799810323117	0.0896800704338916	-4.40181506072382	Not Significant	NC_000962.3	Mycobrowser_v4	CDS	750000	751505	.	+	Locus=Rv0654;Name=Rv0654;Function=Function	Locus=Rv0654;Name=Rv0654;Function=Function	Rv0654	Function	NA
662	Rv0655	-0.273876833312244	10.3949281756176	-2.86104747538341	0.0315025401213066	0.0981467128518202	-4.55427970898151	Not Significant	NC_000962.3	Mycobrowser_v4	CDS	751517	752596	.	+	Locus=Rv0655;Name=mkl;Function=Thought	Locus=Rv0655;Name=mkl;Function=Thought	mkl	Thought	NA
663	Rv0656c	0.470535368420638	6.0276348763876	3.87786478029797	0.00958899615364416	0.0454706275751005	-3.24288078004338	Not Significant	NC_000962.3	Mycobrowser_v4	CDS	752984	753367	.	-	Locus=Rv0656c;Name=vapC6;Function=Unknown;Product=Possible	Locus=Rv0656c;Name=vapC6;Function=Unknown;Product=Possible	vapC6	Unknown	Possible
664	Rv0657c	0.536007454897636	5.71306296151736	4.26750451377361	0.0063408518557405	0.0358179904536169	-2.77971242715802	Not Significant	NC_000962.3	Mycobrowser_v4	CDS	753462	753617	.	-	Locus=Rv0657c;Name=vapB6;Function=Unknown;Product=Possible	Locus=Rv0657c;Name=vapB6;Function=Unknown;Product=Possible	vapB6	Unknown	Possible
665	Rv0658c	0.684401069630754	8.80833479699474	6.45065882506042	0.000904791800373914	0.0120597592022441	-0.579706857790138	Not Significant	NC_000962.3	Mycobrowser_v4	CDS	753693	754409	.	-	Locus=Rv0658c;Name=Rv0658c;Function=Unknown.	Locus=Rv0658c;Name=Rv0658c;Function=Unknown.	Rv0658c	Unknown.	NA
666	Rv0659c	0.298723620379985	7.30506241314086	3.51496268634604	0.0143926745077212	0.0578083479711569	-3.69469551981598	Not Significant	NC_000962.3	Mycobrowser_v4	CDS	754685	754993	.	-	Locus=Rv0659c;Name=mazF2;Function=Function	Locus=Rv0659c;Name=mazF2;Function=Function	mazF2	Function	NA
667	Rv0660c	0.794366118003929	9.4681131990111	6.70546702970452	0.000745843220200258	0.0109128639587196	-0.361056286729701	Not Significant	NC_000962.3	Mycobrowser_v4	CDS	754980	755225	.	-	Locus=Rv0660c;Name=mazE2;Function=Function	Locus=Rv0660c;Name=mazE2;Function=Function	mazE2	Function	NA
668	Rv0661c	0.127487293299025	3.49348437908876	0.250836241636803	0.810993402882956	0.877749255845513	-7.46920411575968	Not Significant	NC_000962.3	Mycobrowser_v4	CDS	755335	755772	.	-	Locus=Rv0661c;Name=vapC7;Function=Unknown;Product=Possible	Locus=Rv0661c;Name=vapC7;Function=Unknown;Product=Possible	vapC7	Unknown	Possible
669	Rv0662c	0.00979483037796491	4.9675957289018	0.0237177490348943	0.981909737870339	0.991076944966639	-7.5056987503737	Not Significant	NC_000962.3	Mycobrowser_v4	CDS	755769	756023	.	-	Locus=Rv0662c;Name=vapB7;Function=Unknown;Product=Possible	Locus=Rv0662c;Name=vapB7;Function=Unknown;Product=Possible	vapB7	Unknown	Possible
670	Rv0663	-0.222156851207108	9.00480437802135	-0.831680699362713	0.43999810025028	0.592342171420202	-7.12246410797838	Not Significant	NC_000962.3	Mycobrowser_v4	CDS	756137	758500	.	+	Locus=Rv0663;Name=atsD;Function=Thought	Locus=Rv0663;Name=atsD;Function=Thought	atsD	Thought	NA
671	Rv0664	0.599978832722302	7.33050481053171	6.80689890226537	0.00069177618743054	0.010476237048559	-0.275919849688766	Not Significant	NC_000962.3	Mycobrowser_v4	CDS	758532	758804	.	+	Locus=Rv0664;Name=vapB8;Function=Unknown;Product=Possible	Locus=Rv0664;Name=vapB8;Function=Unknown;Product=Possible	vapB8	Unknown	Possible
672	Rv0665	-0.287160958020888	4.8944827446287	-1.07481263620909	0.327079938196189	0.485690621693844	-6.88866111080398	Not Significant	NC_000962.3	Mycobrowser_v4	CDS	758801	759139	.	+	Locus=Rv0665;Name=vapC8;Function=Unknown;Product=Possible	Locus=Rv0665;Name=vapC8;Function=Unknown;Product=Possible	vapC8	Unknown	Possible
673	Rv0666	0.310274796774061	4.0828810387595	0.949035012187472	0.382190212300444	0.539702837361151	-7.01496734289261	Not Significant	NC_000962.3	Mycobrowser_v4	CDS	759136	759309	.	+	Locus=Rv0666;Name=Rv0666;Function=Unknown;Product=Possible	Locus=Rv0666;Name=Rv0666;Function=Unknown;Product=Possible	Rv0666	Unknown	Possible
674	Rv0667	-0.203821812555656	11.4307588847505	-1.44086101410267	0.203726332395858	0.347764423545912	-6.46891149576969	Not Significant	NC_000962.3	Mycobrowser_v4	CDS	759807	763325	.	+	Locus=Rv0667;Name=rpoB;Function=Catalyzes	Locus=Rv0667;Name=rpoB;Function=Catalyzes	rpoB	Catalyzes	NA
675	Rv0668	-0.602203092301037	12.3082742432817	-5.09731674797002	0.00282458766663476	0.0218120936479017	-1.86832359523506	Not Significant	NC_000962.3	Mycobrowser_v4	CDS	763370	767320	.	+	Locus=Rv0668;Name=rpoC;Function=Catalyzes	Locus=Rv0668;Name=rpoC;Function=Catalyzes	rpoC	Catalyzes	NA
676	Rv0669c	-0.114102729853357	10.1218502863872	-0.725620399649951	0.497598988663495	0.644904596318747	-7.2100204651692	Not Significant	NC_000962.3	Mycobrowser_v4	CDS	767684	769597	.	-	Locus=Rv0669c;Name=Rv0669c;Function=Function	Locus=Rv0669c;Name=Rv0669c;Function=Function	Rv0669c	Function	NA
677	Rv0670	-0.284158962821958	7.37160743464988	-4.44883783558087	0.00527072027545745	0.0318163090229277	-2.5719489508906	Not Significant	NC_000962.3	Mycobrowser_v4	CDS	769792	770550	.	+	Locus=Rv0670;Name=end;Function=Involved	Locus=Rv0670;Name=end;Function=Involved	end	Involved	NA
678	Rv0671	-0.486671298393083	7.13532308406298	-7.07223945709374	0.000570584423882761	0.00990095244458268	-0.058136837840312	Not Significant	NC_000962.3	Mycobrowser_v4	CDS	770582	771424	.	+	Locus=Rv0671;Name=lpqP;Function=Unknown;Product=Possible	Locus=Rv0671;Name=lpqP;Function=Unknown;Product=Possible	lpqP	Unknown	Possible
679	Rv0672	0.0249751403747283	9.80438687275746	0.343791245431239	0.743687993013941	0.837509742132598	-7.43719412359551	Not Significant	NC_000962.3	Mycobrowser_v4	CDS	771484	773112	.	+	Locus=Rv0672;Name=fadE8;Function=Function	Locus=Rv0672;Name=fadE8;Function=Function	fadE8	Function	NA
680	Rv0673	0.0910934767552298	7.82413159672282	0.304927221170908	0.771563250658598	0.855002119405298	-7.45175562894413	Not Significant	NC_000962.3	Mycobrowser_v4	CDS	773123	774061	.	+	Locus=Rv0673;Name=echA4;Function=Could	Locus=Rv0673;Name=echA4;Function=Could	echA4	Could	NA
681	Rv0674	0.61393019561352	6.01020735426871	2.52807469353376	0.0480848788594666	0.130780117764531	-5.00906250390964	Not Significant	NC_000962.3	Mycobrowser_v4	CDS	774064	774786	.	+	Locus=Rv0674;Name=Rv0674;Function=Function	Locus=Rv0674;Name=Rv0674;Function=Function	Rv0674	Function	NA
682	Rv0675	0.0317956797893029	7.37855892997086	0.254527624460621	0.808281140424514	0.876031801317797	-7.46811861265477	Not Significant	NC_000962.3	Mycobrowser_v4	CDS	774783	775574	.	+	Locus=Rv0675;Name=echA5;Function=Could	Locus=Rv0675;Name=echA5;Function=Could	echA5	Could	NA
683	Rv0676c	-0.0309787362319103	10.5716846342768	-0.367612214267536	0.726811015543012	0.827005944528459	-7.42744306513764	Not Significant	NC_000962.3	Mycobrowser_v4	CDS	775586	778480	.	-	Locus=Rv0676c;Name=mmpL5;Function=Unknown.	Locus=Rv0676c;Name=mmpL5;Function=Unknown.	mmpL5	Unknown.	NA
684	Rv0677c	0.289895602504565	10.3273666870791	3.98507154821933	0.00853807966726912	0.0426556201980151	-3.11315946652827	Not Significant	NC_000962.3	Mycobrowser_v4	CDS	778477	778905	.	-	Locus=Rv0677c;Name=mmpS5;Function=Unknown;Product=Possible	Locus=Rv0677c;Name=mmpS5;Function=Unknown;Product=Possible	mmpS5	Unknown	Possible
685	Rv0678	0.156928894694671	10.388937713151	2.54643043599209	0.0469591897178418	0.128798566865286	-4.98380786322767	Not Significant	NC_000962.3	Mycobrowser_v4	CDS	778990	779487	.	+	Locus=Rv0678;Name=Rv0678;Function=Function	Locus=Rv0678;Name=Rv0678;Function=Function	Rv0678	Function	NA
686	Rv0679c	-0.143322756192335	8.79445780370204	-0.955834791762364	0.379031281769708	0.536627773243981	-7.00842025296254	Not Significant	NC_000962.3	Mycobrowser_v4	CDS	779543	780040	.	-	Locus=Rv0679c;Name=Rv0679c;Function=Function	Locus=Rv0679c;Name=Rv0679c;Function=Function	Rv0679c	Function	NA
687	Rv0680c	-0.222172349694755	6.96106600304547	-2.76571009731447	0.0355031127798357	0.106618915848087	-4.6836384391889	Not Significant	NC_000962.3	Mycobrowser_v4	CDS	780042	780416	.	-	Locus=Rv0680c;Name=Rv0680c;Function=Unknown;Product=Probable	Locus=Rv0680c;Name=Rv0680c;Function=Unknown;Product=Probable	Rv0680c	Unknown	Probable
688	Rv0681	-0.216240865999926	7.31445531838586	-2.2513724904765	0.069035219830506	0.16423293128382	-5.39074362870727	Not Significant	NC_000962.3	Mycobrowser_v4	CDS	780721	781311	.	+	Locus=Rv0681;Name=Rv0681;Function=Involved	Locus=Rv0681;Name=Rv0681;Function=Involved	Rv0681	Involved	NA
689	Rv0682	-0.615361639121527	7.59987735863401	-1.28851059979867	0.248819660952665	0.400333245319459	-6.65175489277565	Not Significant	NC_000962.3	Mycobrowser_v4	CDS	781560	781934	.	+	Locus=Rv0682;Name=rpsL;Function=Protein	Locus=Rv0682;Name=rpsL;Function=Protein	rpsL	Protein	NA
690	Rv0683	-0.356322323755005	8.3983513589984	-1.65616527387051	0.152933053859478	0.285191042538765	-6.19568061561219	Not Significant	NC_000962.3	Mycobrowser_v4	CDS	781934	782404	.	+	Locus=Rv0683;Name=rpsG;Function=Protein	Locus=Rv0683;Name=rpsG;Function=Protein	rpsG	Protein	NA
691	Rv0684	-0.289350322769232	10.0602592135484	-1.5289405230119	0.181253802787165	0.320662324121852	-6.35896291590932	Not Significant	NC_000962.3	Mycobrowser_v4	CDS	782485	784590	.	+	Locus=Rv0684;Name=fusA1;Function=This	Locus=Rv0684;Name=fusA1;Function=This	fusA1	This	NA
692	Rv0685	-0.440824779315703	8.63602496784062	-1.93627034613474	0.105037946392013	0.219553000729169	-5.82261983654789	Not Significant	NC_000962.3	Mycobrowser_v4	CDS	784821	786011	.	+	Locus=Rv0685;Name=tuf;Function=This	Locus=Rv0685;Name=tuf;Function=This	tuf	This	NA
693	Rv0686	0.220253186023727	7.77940466987356	1.0032380043739	0.357583789644186	0.516215174070909	-6.96186293005229	Not Significant	NC_000962.3	Mycobrowser_v4	CDS	786149	786946	.	+	Locus=Rv0686;Name=Rv0686;Function=Unknown;Product=Probable	Locus=Rv0686;Name=Rv0686;Function=Unknown;Product=Probable	Rv0686	Unknown	Probable
694	Rv0687	0.776021487457952	6.73273187660331	3.18919310924975	0.0210893720081637	0.0753851419316195	-4.11624050281674	Not Significant	NC_000962.3	Mycobrowser_v4	CDS	787099	787926	.	+	Locus=Rv0687;Name=Rv0687;Function=Function	Locus=Rv0687;Name=Rv0687;Function=Function	Rv0687	Function	NA
695	Rv0688	0.565233265111335	7.56421527052924	8.08340918301096	0.000288338239353263	0.00724008017782516	0.711678192987549	Not Significant	NC_000962.3	Mycobrowser_v4	CDS	787940	789160	.	+	Locus=Rv0688;Name=Rv0688;Function=Ferredoxins	Locus=Rv0688;Name=Rv0688;Function=Ferredoxins	Rv0688	Ferredoxins	NA
696	Rv0689c	0.250798464194219	4.11603604742693	0.327863777021375	0.755062599499107	0.843970027929502	-7.4433648227263	Not Significant	NC_000962.3	Mycobrowser_v4	CDS	789157	789411	.	-	Locus=Rv0689c;Name=Rv0689c;Function=Unknown;Product=Hypothetical	Locus=Rv0689c;Name=Rv0689c;Function=Unknown;Product=Hypothetical	Rv0689c	Unknown	Hypothetical
697	Rv0690c	-0.623711433382473	8.68392787321622	-9.6842300641155	0.000112396718204195	0.00450977347681162	1.76608574664392	Not Significant	NC_000962.3	Mycobrowser_v4	CDS	790024	791073	.	-	Locus=Rv0690c;Name=Rv0690c;Function=Function	Locus=Rv0690c;Name=Rv0690c;Function=Function	Rv0690c	Function	NA
698	Rv0691A	0.283037072228849	4.86986703489668	1.11282038787424	0.311783398912456	0.471430065488453	-6.84844815137849	Not Significant	NC_000962.3	Mycobrowser_v4	CDS	791658	791846	.	+	Locus=Rv0691A;Name=Rv0691A;Function=Electron	Locus=Rv0691A;Name=Rv0691A;Function=Electron	Rv0691A	Electron	NA
699	Rv0691c	0.0477100528221728	7.96605611263201	0.373933922802672	0.722360228531975	0.824223397668264	-7.42475080567926	Not Significant	NC_000962.3	Mycobrowser_v4	CDS	791070	791666	.	-	Locus=Rv0691c;Name=Rv0691c;Function=Involved	Locus=Rv0691c;Name=Rv0691c;Function=Involved	Rv0691c	Involved	NA
700	Rv0692	-0.181910089756874	8.26602368483071	-0.388993970852444	0.711806275790948	0.817429467628878	-7.41816159685163	Not Significant	NC_000962.3	Mycobrowser_v4	CDS	791831	792160	.	+	Locus=Rv0692;Name=Rv0692;Function=Function	Locus=Rv0692;Name=Rv0692;Function=Function	Rv0692	Function	NA
701	Rv0693	-0.455297634833229	9.54655056626487	-0.97390945023369	0.370735191268298	0.528922787542601	-6.99085544014923	Not Significant	NC_000962.3	Mycobrowser_v4	CDS	792157	793332	.	+	Locus=Rv0693;Name=pqqE;Function=Required	Locus=Rv0693;Name=pqqE;Function=Required	pqqE	Required	NA
702	Rv0694	-0.589595582000953	9.60244768771754	-1.62424141067954	0.159608035765861	0.293986973592396	-6.23709561705781	Not Significant	NC_000962.3	Mycobrowser_v4	CDS	793335	794525	.	+	Locus=Rv0694;Name=lldD1;Function=Involved	Locus=Rv0694;Name=lldD1;Function=Involved	lldD1	Involved	NA
703	Rv0695	-0.497990902909637	7.59212487402838	-5.30701252107808	0.00233575141314581	0.0198487871178242	-1.65344232575994	Not Significant	NC_000962.3	Mycobrowser_v4	CDS	794715	795470	.	+	Locus=Rv0695;Name=Rv0695;Function=Function	Locus=Rv0695;Name=Rv0695;Function=Function	Rv0695	Function	NA
704	Rv0696	-0.411291816470057	8.14420901594472	-6.11389338706093	0.00117919256467329	0.0141212844975645	-0.879631313443833	Not Significant	NC_000962.3	Mycobrowser_v4	CDS	795519	796931	.	+	Locus=Rv0696;Name=Rv0696;Function=Function	Locus=Rv0696;Name=Rv0696;Function=Function	Rv0696	Function	NA
705	Rv0697	0.454482005528902	7.16052148907433	6.00952351832441	0.00128304905424608	0.0144742809250021	-0.975222997240912	Not Significant	NC_000962.3	Mycobrowser_v4	CDS	796933	798372	.	+	Locus=Rv0697;Name=Rv0697;Function=Function	Locus=Rv0697;Name=Rv0697;Function=Function	Rv0697	Function	NA
706	Rv0698	0.500964385052113	8.90020920447283	2.47367720428032	0.0515940524023758	0.136395870772944	-5.08398503120833	Not Significant	NC_000962.3	Mycobrowser_v4	CDS	798833	799444	.	+	Locus=Rv0698;Name=Rv0698;Function=Function	Locus=Rv0698;Name=Rv0698;Function=Function	Rv0698	Function	NA
707	Rv0699	1.19518028229193	5.74021160497913	6.95250382468598	0.000621927470866663	0.0100437415627098	-0.155542375562803	Significantly Enriched	NC_000962.3	Mycobrowser_v4	CDS	799629	799850	.	+	Locus=Rv0699;Name=Rv0699;Function=Unknown;Product=Hypothetical	Locus=Rv0699;Name=Rv0699;Function=Unknown;Product=Hypothetical	Rv0699	Unknown	Hypothetical
708	Rv0700	-0.821623353669303	10.1078307286283	-2.82462107991186	0.0329698904221248	0.100800324841249	-4.60360841855471	Not Significant	NC_000962.3	Mycobrowser_v4	CDS	800487	800792	.	+	Locus=Rv0700;Name=rpsJ;Function=This	Locus=Rv0700;Name=rpsJ;Function=This	rpsJ	This	NA
709	Rv0701	-0.660741932632856	8.51899899869019	-2.29629796916988	0.0650638214885651	0.158070158073343	-5.32875038673619	Not Significant	NC_000962.3	Mycobrowser_v4	CDS	800809	801462	.	+	Locus=Rv0701;Name=rplC;Function=This	Locus=Rv0701;Name=rplC;Function=This	rplC	This	NA
710	Rv0702	-0.607219337322576	8.84107192809508	-3.33933266152363	0.0176482342889729	0.0670116369294464	-3.92017398791123	Not Significant	NC_000962.3	Mycobrowser_v4	CDS	801462	802133	.	+	Locus=Rv0702;Name=rplD;Function=This	Locus=Rv0702;Name=rplD;Function=This	rplD	This	NA
711	Rv0703	-0.554027227158274	10.6204636821549	-7.18610472992771	0.000526281974878656	0.00948282151031356	0.0331971647693292	Not Significant	NC_000962.3	Mycobrowser_v4	CDS	802133	802435	.	+	Locus=Rv0703;Name=rplW;Function=Binds	Locus=Rv0703;Name=rplW;Function=Binds	rplW	Binds	NA
712	Rv0704	-0.312143509624885	9.87576744076341	-2.45523548863869	0.0528450795754002	0.138004139927009	-5.10940805948657	Not Significant	NC_000962.3	Mycobrowser_v4	CDS	802528	803370	.	+	Locus=Rv0704;Name=rplB;Function=This	Locus=Rv0704;Name=rplB;Function=This	rplB	This	NA
713	Rv0705	0.0492276718515097	10.2387367328085	0.618499163117816	0.560824794431865	0.697263607836633	-7.28832309137958	Not Significant	NC_000962.3	Mycobrowser_v4	CDS	803411	803692	.	+	Locus=Rv0705;Name=rpsS;Function=Protein	Locus=Rv0705;Name=rpsS;Function=Protein	rpsS	Protein	NA
714	Rv0706	-0.196805221753017	8.66367914813533	-1.51448907722403	0.184772444352244	0.32503236617893	-6.37719069541262	Not Significant	NC_000962.3	Mycobrowser_v4	CDS	803689	804282	.	+	Locus=Rv0706;Name=rplV;Function=This	Locus=Rv0706;Name=rplV;Function=This	rplV	This	NA
715	Rv0707	-0.292840629228621	10.4191685080222	-4.56492018429046	0.00469406218680361	0.0296098703906639	-2.44151629983142	Not Significant	NC_000962.3	Mycobrowser_v4	CDS	804282	805106	.	+	Locus=Rv0707;Name=rpsC;Function=This	Locus=Rv0707;Name=rpsC;Function=This	rpsC	This	NA
716	Rv0708	-0.252108553864312	8.26620028463438	-2.60360739706306	0.0436304956321073	0.123139875997217	-4.90524699319163	Not Significant	NC_000962.3	Mycobrowser_v4	CDS	805110	805526	.	+	Locus=Rv0708;Name=rplP;Function=This	Locus=Rv0708;Name=rplP;Function=This	rplP	This	NA
717	Rv0709	-0.359457571812424	8.1300507876838	-3.46157967092399	0.0153051542313903	0.0604134485482464	-3.76277390984453	Not Significant	NC_000962.3	Mycobrowser_v4	CDS	805526	805759	.	+	Locus=Rv0709;Name=rpmC;Function=Involved	Locus=Rv0709;Name=rpmC;Function=Involved	rpmC	Involved	NA
718	Rv0710	-0.149224386514765	10.4396275136937	-1.31751188026985	0.239589881151891	0.390487360738341	-6.61774569242491	Not Significant	NC_000962.3	Mycobrowser_v4	CDS	805756	806166	.	+	Locus=Rv0710;Name=rpsQ;Function=Protein	Locus=Rv0710;Name=rpsQ;Function=Protein	rpsQ	Protein	NA
719	Rv0711	0.0122308918443181	9.38324931671766	0.11767723042112	0.910477837277291	0.943938608036069	-7.4978888793515	Not Significant	NC_000962.3	Mycobrowser_v4	CDS	806335	808698	.	+	Locus=Rv0711;Name=atsA;Function=Thought	Locus=Rv0711;Name=atsA;Function=Thought	atsA	Thought	NA
720	Rv0712	-0.22321452191485	5.52533873941477	-1.39154571765476	0.217424241614523	0.364433741758709	-6.52918806271858	Not Significant	NC_000962.3	Mycobrowser_v4	CDS	808746	809645	.	+	Locus=Rv0712;Name=Rv0712;Function=Function	Locus=Rv0712;Name=Rv0712;Function=Function	Rv0712	Function	NA
721	Rv0713	-0.355063770190077	7.12787962420081	-3.21127746306556	0.0205394627186389	0.0738813206108528	-4.08721683255717	Not Significant	NC_000962.3	Mycobrowser_v4	CDS	809946	810887	.	+	Locus=Rv0713;Name=Rv0713;Function=Unknown;Product=Probable	Locus=Rv0713;Name=Rv0713;Function=Unknown;Product=Probable	Rv0713	Unknown	Probable
722	Rv0714	-0.40312583962264	8.06929141687584	-1.44202000622608	0.203414301259278	0.347536637621206	-6.46748329482999	Not Significant	NC_000962.3	Mycobrowser_v4	CDS	811373	811741	.	+	Locus=Rv0714;Name=rplN;Function=This	Locus=Rv0714;Name=rplN;Function=This	rplN	This	NA
723	Rv0715	-0.472829110989244	7.23420714692932	-1.83006014446213	0.121119604365647	0.242863214936167	-5.965816756212	Not Significant	NC_000962.3	Mycobrowser_v4	CDS	811742	812059	.	+	Locus=Rv0715;Name=rplX;Function=This	Locus=Rv0715;Name=rplX;Function=This	rplX	This	NA
724	Rv0716	-0.771218926745693	10.8375221966875	-3.08140191093152	0.0240179803075118	0.0817689346752776	-4.25877124579731	Not Significant	NC_000962.3	Mycobrowser_v4	CDS	812059	812622	.	+	Locus=Rv0716;Name=rplE;Function=This	Locus=Rv0716;Name=rplE;Function=This	rplE	This	NA
725	Rv0717	-0.711929961508389	8.60320909840815	-3.08074392429342	0.0240371832728324	0.0817689346752776	-4.25964560664002	Not Significant	NC_000962.3	Mycobrowser_v4	CDS	812627	812812	.	+	Locus=Rv0717;Name=rpsN1;Function=Known	Locus=Rv0717;Name=rpsN1;Function=Known	rpsN1	Known	NA
726	Rv0718	-0.226792728997987	9.70400474324073	-1.10263500279015	0.315822128211676	0.474220572145001	-6.85931233847243	Not Significant	NC_000962.3	Mycobrowser_v4	CDS	812976	813374	.	+	Locus=Rv0718;Name=rpsH;Function=Binds	Locus=Rv0718;Name=rpsH;Function=Binds	rpsH	Binds	NA
727	Rv0719	-0.473239853780935	8.5073378734726	-1.75742748527971	0.133519917634816	0.258744757124078	-6.06262195370739	Not Significant	NC_000962.3	Mycobrowser_v4	CDS	813398	813937	.	+	Locus=Rv0719;Name=rplF;Function=This	Locus=Rv0719;Name=rplF;Function=This	rplF	This	NA
728	Rv0720	-0.0861157799910188	8.35080300607877	-1.00389554871236	0.35729331482993	0.515987228689458	-6.96120606826252	Not Significant	NC_000962.3	Mycobrowser_v4	CDS	813940	814308	.	+	Locus=Rv0720;Name=rplR;Function=This	Locus=Rv0720;Name=rplR;Function=This	rplR	This	NA
729	Rv0721	-0.362861098176733	8.98764892296088	-3.18668612854503	0.0211528206489038	0.0755133412258591	-4.11953913089784	Not Significant	NC_000962.3	Mycobrowser_v4	CDS	814328	814990	.	+	Locus=Rv0721;Name=rpsE;Function=Protein	Locus=Rv0721;Name=rpsE;Function=Protein	rpsE	Protein	NA
730	Rv0722	-0.341935671181463	7.46963078629409	-1.96211950251	0.101462812941212	0.214732609008808	-5.78752489991568	Not Significant	NC_000962.3	Mycobrowser_v4	CDS	814993	815190	.	+	Locus=Rv0722;Name=rpmD;Function=Involved	Locus=Rv0722;Name=rpmD;Function=Involved	rpmD	Involved	NA
731	Rv0723	-0.317627632095755	8.85323187711287	-1.51195763421283	0.185395451401414	0.325760314606909	-6.38037633380253	Not Significant	NC_000962.3	Mycobrowser_v4	CDS	815190	815630	.	+	Locus=Rv0723;Name=rplO;Function=This	Locus=Rv0723;Name=rplO;Function=This	rplO	This	NA
732	Rv0724	0.0167748422706708	12.1719580296686	0.133290489312839	0.898677988198327	0.938166491952969	-7.49558900189833	Not Significant	NC_000962.3	Mycobrowser_v4	CDS	815663	817534	.	+	Locus=Rv0724;Name=sppA;Function=Involved	Locus=Rv0724;Name=sppA;Function=Involved	sppA	Involved	NA
733	Rv0725c	0.592588626067867	6.04275355493583	3.82058513885539	0.0102099017842468	0.0469703755842653	-3.31289765021249	Not Significant	NC_000962.3	Mycobrowser_v4	CDS	817539	818444	.	-	Locus=Rv0725c;Name=Rv0725c;Function=Function	Locus=Rv0725c;Name=Rv0725c;Function=Function	Rv0725c	Function	NA
734	Rv0726c	0.600464250165148	8.40283143062292	6.91779528281149	0.000637802454925698	0.0101726461259639	-0.184043496540401	Not Significant	NC_000962.3	Mycobrowser_v4	CDS	818537	819640	.	-	Locus=Rv0726c;Name=Rv0726c;Function=Possible	Locus=Rv0726c;Name=Rv0726c;Function=Possible	Rv0726c	Possible	NA
735	Rv0727c	0.30454899194273	6.57518022863163	3.02751062406719	0.025648299168551	0.0857670893426082	-4.33055139444276	Not Significant	NC_000962.3	Mycobrowser_v4	CDS	819843	820499	.	-	Locus=Rv0727c;Name=fucA;Function=Involved	Locus=Rv0727c;Name=fucA;Function=Involved	fucA	Involved	NA
736	Rv0728c	0.423281243317779	5.55799523412862	2.1944155173705	0.0744393890661628	0.172982018976728	-5.46926753492769	Not Significant	NC_000962.3	Mycobrowser_v4	CDS	820496	821476	.	-	Locus=Rv0728c;Name=serA2;Function=Involved	Locus=Rv0728c;Name=serA2;Function=Involved	serA2	Involved	NA
737	Rv0729	0.390115717423003	8.28279185355933	1.13977692577024	0.301305888819592	0.460598004432778	-6.81939253880658	Not Significant	NC_000962.3	Mycobrowser_v4	CDS	821507	822853	.	+	Locus=Rv0729;Name=xylB;Function=Phosphorylates	Locus=Rv0729;Name=xylB;Function=Phosphorylates	xylB	Phosphorylates	NA
738	Rv0730	-0.0246521052002695	9.75182063466313	-0.250415503245851	0.811302729538633	0.877839928652866	-7.46932685590788	Not Significant	NC_000962.3	Mycobrowser_v4	CDS	822866	823594	.	+	Locus=Rv0730;Name=Rv0730;Function=Acetylation,	Locus=Rv0730;Name=Rv0730;Function=Acetylation,	Rv0730	Acetylation,	NA
739	Rv0731c	-0.262204339301973	7.81621503129144	-2.60413403994194	0.0436010424013784	0.123139875997217	-4.9045242045271	Not Significant	NC_000962.3	Mycobrowser_v4	CDS	823683	824639	.	-	Locus=Rv0731c;Name=Rv0731c;Function=Possible	Locus=Rv0731c;Name=Rv0731c;Function=Possible	Rv0731c	Possible	NA
740	Rv0732	-0.3505568778137	9.36382913168977	-1.44042384989665	0.203844144746388	0.347812981741755	-6.46945006895317	Not Significant	NC_000962.3	Mycobrowser_v4	CDS	824800	826125	.	+	Locus=Rv0732;Name=secY;Function=Essential	Locus=Rv0732;Name=secY;Function=Essential	secY	Essential	NA
741	Rv0733	-0.642202122220407	7.35948348795075	-3.01661629862725	0.0259924673413788	0.0867604484499541	-4.345102460377	Not Significant	NC_000962.3	Mycobrowser_v4	CDS	826122	826667	.	+	Locus=Rv0733;Name=adk;Function=This	Locus=Rv0733;Name=adk;Function=This	adk	This	NA
742	Rv0734	-0.832890448418196	8.17339693248448	-11.9308386082917	3.71080385167e-05	0.00254277390812776	2.98645776870552	Not Significant	NC_000962.3	Mycobrowser_v4	CDS	826670	827470	.	+	Locus=Rv0734;Name=mapA;Function=Removes	Locus=Rv0734;Name=mapA;Function=Removes	mapA	Removes	NA
743	Rv0735	-0.1840518990037	7.74277629623903	-1.70693448447991	0.142875789189262	0.272986043949243	-6.12927294553908	Not Significant	NC_000962.3	Mycobrowser_v4	CDS	827543	828076	.	+	Locus=Rv0735;Name=sigL;Function=The	Locus=Rv0735;Name=sigL;Function=The	sigL	The	NA
744	Rv0736	0.605064348782923	5.43921940387434	1.57653428799587	0.170112723040432	0.30751449980184	-6.29844939054078	Not Significant	NC_000962.3	Mycobrowser_v4	CDS	828140	828892	.	+	Locus=Rv0736;Name=rslA;Function=Regulates	Locus=Rv0736;Name=rslA;Function=Regulates	rslA	Regulates	NA
745	Rv0737	0.80266688640915	5.55271395396429	2.93012713997551	0.0289119889249457	0.0925373856051716	-4.46108464642824	Not Significant	NC_000962.3	Mycobrowser_v4	CDS	829207	829704	.	+	Locus=Rv0737;Name=Rv0737;Function=Involved	Locus=Rv0737;Name=Rv0737;Function=Involved	Rv0737	Involved	NA
746	Rv0738	-0.635188755804324	6.16970378475031	-1.11936938204392	0.309209793763354	0.46917914905535	-6.8414293149529	Not Significant	NC_000962.3	Mycobrowser_v4	CDS	830062	830610	.	+	Locus=Rv0738;Name=Rv0738;Function=Function	Locus=Rv0738;Name=Rv0738;Function=Function	Rv0738	Function	NA
747	Rv0739	0.387326749634465	6.56411975894731	2.37396082471011	0.0587564633692663	0.14734546097499	-5.22154311808554	Not Significant	NC_000962.3	Mycobrowser_v4	CDS	830855	831661	.	+	Locus=Rv0739;Name=Rv0739;Function=Function	Locus=Rv0739;Name=Rv0739;Function=Function	Rv0739	Function	NA
748	Rv0740	0.266386822575284	6.81151659099653	3.45759164975721	0.0153758752696317	0.0606220257555799	-3.76787593582735	Not Significant	NC_000962.3	Mycobrowser_v4	CDS	831776	832303	.	+	Locus=Rv0740;Name=Rv0740;Function=Function	Locus=Rv0740;Name=Rv0740;Function=Function	Rv0740	Function	NA
749	Rv0741	-0.0186570241743205	6.56824376911467	-0.122551620493172	0.906791076664653	0.942605601184304	-7.49720142074504	Not Significant	NC_000962.3	Mycobrowser_v4	CDS	832534	832848	.	+	Locus=Rv0741;Name=Rv0741;Function=Required	Locus=Rv0741;Name=Rv0741;Function=Required	Rv0741	Required	NA
750	Rv0742	-0.222300962181661	7.80613028586669	-0.374673130861635	0.721840577545332	0.823872002289277	-7.42443314491913	Not Significant	NC_000962.3	Mycobrowser_v4	CDS	832981	833508	.	+	Locus=Rv0742;Name=PE_PGRS8;Function=Function	Locus=Rv0742;Name=PE_PGRS8;Function=Function	PE_PGRS8	Function	NA
751	Rv0743c	0.212567190619496	5.10382395979944	2.60125448899349	0.043762347333822	0.123164171928772	-4.90847642462192	Not Significant	NC_000962.3	Mycobrowser_v4	CDS	833886	834443	.	-	Locus=Rv0743c;Name=Rv0743c;Function=Unknown;Product=Hypothetical	Locus=Rv0743c;Name=Rv0743c;Function=Unknown;Product=Hypothetical	Rv0743c	Unknown	Hypothetical
752	Rv0744c	1.01466027413178	6.26926281589741	3.84449456684637	0.00994537128350031	0.04630069980309	-3.28361171942742	Significantly Enriched	NC_000962.3	Mycobrowser_v4	CDS	834440	834946	.	-	Locus=Rv0744c;Name=Rv0744c;Function=Thought	Locus=Rv0744c;Name=Rv0744c;Function=Thought	Rv0744c	Thought	NA
753	Rv0745	0.272097291258373	4.07301653555588	0.318121350480122	0.762054348551023	0.849102640870478	-7.44700051337866	Not Significant	NC_000962.3	Mycobrowser_v4	CDS	835154	835681	.	+	Locus=Rv0745;Name=Rv0745;Function=Function	Locus=Rv0745;Name=Rv0745;Function=Function	Rv0745	Function	NA
754	Rv0746	0.454095078639336	7.0016214244667	0.511435865486399	0.62880332250496	0.755340287404107	-7.35560519786019	Not Significant	NC_000962.3	Mycobrowser_v4	CDS	835701	838052	.	+	Locus=Rv0746;Name=PE_PGRS9;Function=Function	Locus=Rv0746;Name=PE_PGRS9;Function=Function	PE_PGRS9	Function	NA
755	Rv0747	0.261195215153559	7.30374830593602	0.276830552105163	0.7919585627894	0.866213946638876	-7.46123123744027	Not Significant	NC_000962.3	Mycobrowser_v4	CDS	838451	840856	.	+	Locus=Rv0747;Name=PE_PGRS10;Function=Function	Locus=Rv0747;Name=PE_PGRS10;Function=Function	PE_PGRS10	Function	NA
756	Rv0748	-0.145575507255677	6.98146955758101	-0.693599110263638	0.515976527951345	0.660012432347973	-7.23453150295397	Not Significant	NC_000962.3	Mycobrowser_v4	CDS	840947	841204	.	+	Locus=Rv0748;Name=vapB31;Function=Unknown;Product=Possible	Locus=Rv0748;Name=vapB31;Function=Unknown;Product=Possible	vapB31	Unknown	Possible
757	Rv0749	0.0575207709637819	6.83549161144009	0.368411883786657	0.726247346814522	0.826961578057964	-7.42710491909726	Not Significant	NC_000962.3	Mycobrowser_v4	CDS	841228	841656	.	+	Locus=Rv0749;Name=vapC31;Function=Unknown;Product=Possible	Locus=Rv0749;Name=vapC31;Function=Unknown;Product=Possible	vapC31	Unknown	Possible
758	Rv0750	-0.0783957868815843	7.75488656243406	-1.10288460873979	0.315722627176408	0.474220572145001	-6.85904685802742	Not Significant	NC_000962.3	Mycobrowser_v4	CDS	842033	842278	.	+	Locus=Rv0750;Name=Rv0750;Function=Function	Locus=Rv0750;Name=Rv0750;Function=Function	Rv0750	Function	NA
759	Rv0751c	-0.153328101578324	7.09484922834769	-0.524935071122282	0.619982728762998	0.747281752971691	-7.3477526210979	Not Significant	NC_000962.3	Mycobrowser_v4	CDS	842347	843231	.	-	Locus=Rv0751c;Name=mmsB;Function=Catalyzes	Locus=Rv0751c;Name=mmsB;Function=Catalyzes	mmsB	Catalyzes	NA
760	Rv0752c	-0.172237254805341	6.1792701366393	-2.00506086463719	0.095795923464011	0.208172939208225	-5.72904812553333	Not Significant	NC_000962.3	Mycobrowser_v4	CDS	843242	844414	.	-	Locus=Rv0752c;Name=fadE9;Function=Function	Locus=Rv0752c;Name=fadE9;Function=Function	fadE9	Function	NA
761	Rv0753c	-0.256763380215283	8.6469991864265	-3.94078001417533	0.00895561861132578	0.0438431039437484	-3.16654289014957	Not Significant	NC_000962.3	Mycobrowser_v4	CDS	844421	845953	.	-	Locus=Rv0753c;Name=mmsA;Function=Plays	Locus=Rv0753c;Name=mmsA;Function=Plays	mmsA	Plays	NA
762	Rv0754	0.477538073743525	7.1476165432586	0.938114871689524	0.387306782032284	0.544580200747706	-7.02541117838044	Not Significant	NC_000962.3	Mycobrowser_v4	CDS	846159	847913	.	+	Locus=Rv0754;Name=PE_PGRS11;Function=Function	Locus=Rv0754;Name=PE_PGRS11;Function=Function	PE_PGRS11	Function	NA
763	Rv0755A	0.48103225941339	6.11119709328655	1.50738929004317	0.186524808443675	0.327301422210452	-6.38611968873856	Not Significant	NC_000962.3	Mycobrowser_v4	CDS	850342	850527	.	-	Locus=Rv0755A;Name=Rv0755A;Function=Could	Locus=Rv0755A;Name=Rv0755A;Function=Could	Rv0755A	Could	NA
764	Rv0755c	0.578580328810791	7.66742082905417	3.40742605295001	0.016297356560028	0.063620172248374	-3.83224483707424	Not Significant	NC_000962.3	Mycobrowser_v4	CDS	848103	850040	.	-	Locus=Rv0755c;Name=PPE12;Function=Function	Locus=Rv0755c;Name=PPE12;Function=Function	PPE12	Function	NA
765	Rv0756c	-0.141091610162666	8.46048082489439	-2.15504356665126	0.0784323172515308	0.180626377954413	-5.52347463382471	Not Significant	NC_000962.3	Mycobrowser_v4	CDS	850741	851466	.	-	Locus=Rv0756c;Name=Rv0756c;Function=Unknown;Product=Unknown	Locus=Rv0756c;Name=Rv0756c;Function=Unknown;Product=Unknown	Rv0756c	Unknown	Unknown
766	Rv0757	0.280483924723871	8.54586077168075	2.86524847480307	0.0313379522630053	0.097887086843994	-4.54859874553342	Not Significant	NC_000962.3	Mycobrowser_v4	CDS	851608	852351	.	+	Locus=Rv0757;Name=phoP;Function=Involved	Locus=Rv0757;Name=phoP;Function=Involved	phoP	Involved	NA
767	Rv0758	-0.166792333422483	8.76699515125752	-2.54983863779311	0.046753308204968	0.12850556181761	-4.97912039746492	Not Significant	NC_000962.3	Mycobrowser_v4	CDS	852396	853853	.	+	Locus=Rv0758;Name=phoR;Function=Sensor	Locus=Rv0758;Name=phoR;Function=Sensor	phoR	Sensor	NA
768	Rv0759c	-0.646894712721754	6.51624708543057	-1.95808070457277	0.102013128669818	0.215428701455741	-5.79301382552403	Not Significant	NC_000962.3	Mycobrowser_v4	CDS	853825	854157	.	-	Locus=Rv0759c;Name=Rv0759c;Function=Function	Locus=Rv0759c;Name=Rv0759c;Function=Function	Rv0759c	Function	NA
769	Rv0760c	-0.864183721271661	5.85923988775793	-2.26271467007061	0.0680090912644624	0.162786828537077	-5.37509588532782	Not Significant	NC_000962.3	Mycobrowser_v4	CDS	854267	854686	.	-	Locus=Rv0760c;Name=Rv0760c;Function=Function	Locus=Rv0760c;Name=Rv0760c;Function=Function	Rv0760c	Function	NA
770	Rv0761c	-0.395605486409369	8.22711451392582	-1.46227817426575	0.198032072012549	0.341077073807846	-6.44243674175059	Not Significant	NC_000962.3	Mycobrowser_v4	CDS	854699	855826	.	-	Locus=Rv0761c;Name=adhB;Function=Thought	Locus=Rv0761c;Name=adhB;Function=Thought	adhB	Thought	NA
771	Rv0762c	-0.126184213116498	5.52617644812186	-1.22778942387034	0.269184368472754	0.422445791167724	-6.72161927675947	Not Significant	NC_000962.3	Mycobrowser_v4	CDS	855925	856470	.	-	Locus=Rv0762c;Name=Rv0762c;Function=Function	Locus=Rv0762c;Name=Rv0762c;Function=Function	Rv0762c	Function	NA
772	Rv0763c	-0.378021183981791	5.81756029511876	-2.77670266637265	0.0350147921369793	0.105314969858674	-4.66868242458232	Not Significant	NC_000962.3	Mycobrowser_v4	CDS	856473	856679	.	-	Locus=Rv0763c;Name=Rv0763c;Function=Ferredoxins	Locus=Rv0763c;Name=Rv0763c;Function=Ferredoxins	Rv0763c	Ferredoxins	NA
773	Rv0764c	0.160096577475707	6.61602330095823	1.97893316807792	0.0992041945167257	0.212377736556159	-5.76465331021193	Not Significant	NC_000962.3	Mycobrowser_v4	CDS	856682	858037	.	-	Locus=Rv0764c;Name=cyp51;Function=Involved	Locus=Rv0764c;Name=cyp51;Function=Involved	cyp51	Involved	NA
774	Rv0765c	0.393278392059361	5.46408946537741	1.26955902024058	0.255022770764844	0.407115924453148	-6.67375944629162	Not Significant	NC_000962.3	Mycobrowser_v4	CDS	858037	858864	.	-	Locus=Rv0765c;Name=Rv0765c;Function=Function	Locus=Rv0765c;Name=Rv0765c;Function=Function	Rv0765c	Function	NA
775	Rv0766c	0.303686452110433	7.46014411769971	2.33261554353862	0.0620295576502482	0.152990518615188	-5.27861776243965	Not Significant	NC_000962.3	Mycobrowser_v4	CDS	858864	860072	.	-	Locus=Rv0766c;Name=cyp123;Function=Cytochromes	Locus=Rv0766c;Name=cyp123;Function=Cytochromes	cyp123	Cytochromes	NA
776	Rv0767c	0.346530836371517	7.39947652423091	0.859446535346361	0.425757531903659	0.580198989554987	-7.09799800374807	Not Significant	NC_000962.3	Mycobrowser_v4	CDS	860069	860710	.	-	Locus=Rv0767c;Name=Rv0767c;Function=Function	Locus=Rv0767c;Name=Rv0767c;Function=Function	Rv0767c	Function	NA
777	Rv0768	0.628176345861731	6.81109064435114	2.28963777363521	0.0656370609669151	0.15912436549981	-5.33794288456521	Not Significant	NC_000962.3	Mycobrowser_v4	CDS	860912	862381	.	+	Locus=Rv0768;Name=aldA;Function=Oxidizes	Locus=Rv0768;Name=aldA;Function=Oxidizes	aldA	Oxidizes	NA
778	Rv0769	0.202822409026321	5.68739673407933	1.50374412254646	0.18743062483467	0.327997505990284	-6.39069723990861	Not Significant	NC_000962.3	Mycobrowser_v4	CDS	862412	863158	.	+	Locus=Rv0769;Name=Rv0769;Function=Function	Locus=Rv0769;Name=Rv0769;Function=Function	Rv0769	Function	NA
779	Rv0770	0.309117276148518	4.30103795015916	3.08979549871907	0.0237744971972283	0.0813811284886653	-4.24762197970933	Not Significant	NC_000962.3	Mycobrowser_v4	CDS	863256	864143	.	+	Locus=Rv0770;Name=Rv0770;Function=Function	Locus=Rv0770;Name=Rv0770;Function=Function	Rv0770	Function	NA
780	Rv0771	-0.16612701096476	4.90710581005388	-1.13302717596958	0.303900752067862	0.463873017474811	-6.82670860476919	Not Significant	NC_000962.3	Mycobrowser_v4	CDS	864140	864574	.	+	Locus=Rv0771;Name=Rv0771;Function=Involved	Locus=Rv0771;Name=Rv0771;Function=Involved	Rv0771	Involved	NA
781	Rv0772	-0.463221951954223	7.2306437697236	-2.24342289228465	0.0697641065289778	0.165562135738282	-5.40170916692957	Not Significant	NC_000962.3	Mycobrowser_v4	CDS	864586	865854	.	+	Locus=Rv0772;Name=purD;Function=Involved	Locus=Rv0772;Name=purD;Function=Involved	purD	Involved	NA
782	Rv0773c	-0.793929890299138	8.13433720444393	-3.26438425509874	0.0192810192131846	0.0705279387008594	-4.01767938728714	Not Significant	NC_000962.3	Mycobrowser_v4	CDS	865851	867389	.	-	Locus=Rv0773c;Name=ggtA;Function=Besides	Locus=Rv0773c;Name=ggtA;Function=Besides	ggtA	Besides	NA
783	Rv0774c	-0.0952182741183067	7.05420775638619	-0.762508685469715	0.476991981677678	0.625003956665098	-7.1806576868978	Not Significant	NC_000962.3	Mycobrowser_v4	CDS	867440	868351	.	-	Locus=Rv0774c;Name=Rv0774c;Function=Unknown;	Locus=Rv0774c;Name=Rv0774c;Function=Unknown;	Rv0774c	Unknown	NA
784	Rv0775	-0.0754917951134262	7.56800404385775	-1.01061448872265	0.354336142155383	0.513044452347036	-6.95447710195298	Not Significant	NC_000962.3	Mycobrowser_v4	CDS	868407	869030	.	+	Locus=Rv0775;Name=Rv0775;Function=Function	Locus=Rv0775;Name=Rv0775;Function=Function	Rv0775	Function	NA
785	Rv0776c	-0.085213685606913	6.3776717128624	-0.261353560281783	0.803273608210978	0.873279576300873	-7.46607056474017	Not Significant	NC_000962.3	Mycobrowser_v4	CDS	868984	869763	.	-	Locus=Rv0776c;Name=Rv0776c;Function=Function	Locus=Rv0776c;Name=Rv0776c;Function=Function	Rv0776c	Function	NA
786	Rv0777	-0.0772714799223877	9.60351879143963	-1.20331204588798	0.277802656184255	0.433349874897443	-6.74924148128105	Not Significant	NC_000962.3	Mycobrowser_v4	CDS	870008	871426	.	+	Locus=Rv0777;Name=purB;Function=Involved	Locus=Rv0777;Name=purB;Function=Involved	purB	Involved	NA
787	Rv0778	-0.190249044895208	7.29393279131509	-2.66811100286691	0.0401777213301631	0.116347984685264	-4.81684507523091	Not Significant	NC_000962.3	Mycobrowser_v4	CDS	871431	872675	.	+	Locus=Rv0778;Name=cyp126;Function=Cytochromes	Locus=Rv0778;Name=cyp126;Function=Cytochromes	cyp126	Cytochromes	NA
788	Rv0779c	-0.0735669015514695	6.27496060126506	-0.364369796306491	0.729098475713478	0.827786250722537	-7.42880697280546	Not Significant	NC_000962.3	Mycobrowser_v4	CDS	872672	873292	.	-	Locus=Rv0779c;Name=Rv0779c;Function=Unknown;Product=Possible	Locus=Rv0779c;Name=Rv0779c;Function=Unknown;Product=Possible	Rv0779c	Unknown	Possible
789	Rv0780	-0.276180427266405	6.91568299572455	-1.47242806659107	0.195386006162737	0.338275060491714	-6.42982980104953	Not Significant	NC_000962.3	Mycobrowser_v4	CDS	873343	874236	.	+	Locus=Rv0780;Name=purC;Function=Involved	Locus=Rv0780;Name=purC;Function=Involved	purC	Involved	NA
790	Rv0781	-0.0891103364975985	7.35189172475389	-0.414545134639648	0.69406335013228	0.805278542039503	-7.40642033085645	Not Significant	NC_000962.3	Mycobrowser_v4	CDS	874233	874943	.	+	Locus=Rv0781;Name=ptrBa;Function=Cleaves	Locus=Rv0781;Name=ptrBa;Function=Cleaves	ptrBa	Cleaves	NA
791	Rv0782	-0.50132057051918	9.32022452432064	-2.24705939201163	0.0694296837094728	0.164969675822508	-5.39669323562569	Not Significant	NC_000962.3	Mycobrowser_v4	CDS	874732	876390	.	+	Locus=Rv0782;Name=ptrBb;Function=Cleaves	Locus=Rv0782;Name=ptrBb;Function=Cleaves	ptrBb	Cleaves	NA
792	Rv0783c	-0.326273436644529	8.83830964038708	-1.95959934499867	0.101805846593927	0.215149536546534	-5.79095015225936	Not Significant	NC_000962.3	Mycobrowser_v4	CDS	876818	878440	.	-	Locus=Rv0783c;Name=emrB;Function=Translocase	Locus=Rv0783c;Name=emrB;Function=Translocase	emrB	Translocase	NA
793	Rv0784	0.168501299466616	8.36653859596304	0.613878030454549	0.56366279623068	0.698980377549735	-7.29145936605541	Not Significant	NC_000962.3	Mycobrowser_v4	CDS	878638	879324	.	+	Locus=Rv0784;Name=Rv0784;Function=Function	Locus=Rv0784;Name=Rv0784;Function=Function	Rv0784	Function	NA
794	Rv0785	-0.0631401362849635	6.44619168053996	-0.66615505597062	0.532084458541664	0.673673621549823	-7.25479798203608	Not Significant	NC_000962.3	Mycobrowser_v4	CDS	879340	881040	.	+	Locus=Rv0785;Name=Rv0785;Function=Function	Locus=Rv0785;Name=Rv0785;Function=Function	Rv0785	Function	NA
795	Rv0786c	-0.242516032115271	5.05104223011883	-1.87748789354435	0.113651891895637	0.231588043590481	-5.90208861730747	Not Significant	NC_000962.3	Mycobrowser_v4	CDS	881075	881464	.	-	Locus=Rv0786c;Name=Rv0786c;Function=Function	Locus=Rv0786c;Name=Rv0786c;Function=Function	Rv0786c	Function	NA
796	Rv0787	0.242179152722828	8.59852205484834	3.86027216048742	0.00977504583119994	0.0459525425396283	-3.26433312303933	Not Significant	NC_000962.3	Mycobrowser_v4	CDS	881459	882418	.	+	Locus=Rv0787;Name=Rv0787;Function=Unknown;Product=Unknown	Locus=Rv0787;Name=Rv0787;Function=Unknown;Product=Unknown	Rv0787	Unknown	Unknown
797	Rv0787A	-0.084339032877212	8.20607454561631	-1.11459652943012	0.311083623705788	0.470863362306312	-6.84654715505406	Not Significant	NC_000962.3	Mycobrowser_v4	CDS	882524	882763	.	+	Locus=Rv0787A;Name=Rv0787A;Function=Function	Locus=Rv0787A;Name=Rv0787A;Function=Function	Rv0787A	Function	NA
798	Rv0788	-0.407891325600282	8.37949430239559	-2.84622672578259	0.0320907754620772	0.0995197594409597	-4.574335044837	Not Significant	NC_000962.3	Mycobrowser_v4	CDS	882760	883434	.	+	Locus=Rv0788;Name=purQ;Function=Involved	Locus=Rv0788;Name=purQ;Function=Involved	purQ	Involved	NA
799	Rv0789c	0.121702117308404	8.76205037210531	1.03534419492382	0.343623451979505	0.502208965491638	-6.9294467616176	Not Significant	NC_000962.3	Mycobrowser_v4	CDS	883451	884050	.	-	Locus=Rv0789c;Name=Rv0789c;Function=Unknown;Product=Hypothetical	Locus=Rv0789c;Name=Rv0789c;Function=Unknown;Product=Hypothetical	Rv0789c	Unknown	Hypothetical
800	Rv0790c	0.264983792779917	5.97122817688572	1.58892048776258	0.167322929832817	0.303599460563787	-6.2825846351285	Not Significant	NC_000962.3	Mycobrowser_v4	CDS	884072	884800	.	-	Locus=Rv0790c;Name=Rv0790c;Function=Unknown;Product=Hypothetical	Locus=Rv0790c;Name=Rv0790c;Function=Unknown;Product=Hypothetical	Rv0790c	Unknown	Hypothetical
801	Rv0791c	0.448784143056923	9.09389523881604	4.3928783498654	0.00557730426671083	0.0329391019818491	-2.63554052606606	Not Significant	NC_000962.3	Mycobrowser_v4	CDS	884797	885840	.	-	Locus=Rv0791c;Name=Rv0791c;Function=Function	Locus=Rv0791c;Name=Rv0791c;Function=Function	Rv0791c	Function	NA
802	Rv0792c	1.76168496036746	9.06347828760819	3.83576397937887	0.0100410589016689	0.0463689707898622	-3.29429563098041	Significantly Enriched	NC_000962.3	Mycobrowser_v4	CDS	885837	886646	.	-	Locus=Rv0792c;Name=Rv0792c;Function=Involved	Locus=Rv0792c;Name=Rv0792c;Function=Involved	Rv0792c	Involved	NA
803	Rv0793	1.98349825335546	5.6264785947799	6.9650741390525	0.000616291791447795	0.0100437415627098	-0.14524982514465	Significantly Enriched	NC_000962.3	Mycobrowser_v4	CDS	886719	887024	.	+	Locus=Rv0793;Name=Rv0793;Function=Function	Locus=Rv0793;Name=Rv0793;Function=Function	Rv0793	Function	NA
804	Rv0794c	0.294979748408865	7.36790343292519	1.38552704449542	0.219153276784488	0.365599894232846	-6.53647648139283	Not Significant	NC_000962.3	Mycobrowser_v4	CDS	887137	888636	.	-	Locus=Rv0794c;Name=Rv0794c;Function=Function	Locus=Rv0794c;Name=Rv0794c;Function=Function	Rv0794c	Function	NA
805	Rv0798c	-0.555378363016641	7.76201161738945	-1.99754166387128	0.0967643082270167	0.209808739620919	-5.73930245079702	Not Significant	NC_000962.3	Mycobrowser_v4	CDS	891472	892269	.	-	Locus=Rv0798c;Name=cfp29;Function=Unknown.	Locus=Rv0798c;Name=cfp29;Function=Unknown.	cfp29	Unknown.	NA
806	Rv0799c	-0.0963986695011227	7.9910682288993	-0.359224584147416	0.732734709855477	0.830219356843528	-7.43094763644596	Not Significant	NC_000962.3	Mycobrowser_v4	CDS	892266	893273	.	-	Locus=Rv0799c;Name=Rv0799c;Function=Function	Locus=Rv0799c;Name=Rv0799c;Function=Function	Rv0799c	Function	NA
807	Rv0800	0.226113531479666	7.57146430552745	2.38556783533648	0.0578708770196105	0.146065793359484	-5.20552231285114	Not Significant	NC_000962.3	Mycobrowser_v4	CDS	893318	894619	.	+	Locus=Rv0800;Name=pepC;Function=Function	Locus=Rv0800;Name=pepC;Function=Function	pepC	Function	NA
808	Rv0801	-0.238065234741426	6.34851478560311	-2.26342261278287	0.0679455774464097	0.162763225956081	-5.37411911218486	Not Significant	NC_000962.3	Mycobrowser_v4	CDS	894631	894978	.	+	Locus=Rv0801;Name=Rv0801;Function=Function	Locus=Rv0801;Name=Rv0801;Function=Function	Rv0801	Function	NA
809	Rv0802c	-0.0015188795589296	6.30643523920879	-0.00695916811768612	0.994691489841717	0.996223211121471	-7.50600134473867	Not Significant	NC_000962.3	Mycobrowser_v4	CDS	894972	895628	.	-	Locus=Rv0802c;Name=Rv0802c;Function=Succinylation,	Locus=Rv0802c;Name=Rv0802c;Function=Succinylation,	Rv0802c	Succinylation,	NA
810	Rv0803	-0.146692794665128	9.51906720478059	-1.04639960399307	0.338921138863972	0.496455051734505	-6.91812484082207	Not Significant	NC_000962.3	Mycobrowser_v4	CDS	895820	898084	.	+	Locus=Rv0803;Name=purL;Function=Involved	Locus=Rv0803;Name=purL;Function=Involved	purL	Involved	NA
811	Rv0804	-0.0941716226838611	5.17832060141843	-0.424196489661693	0.687416504296508	0.800546090581092	-7.40180269448566	Not Significant	NC_000962.3	Mycobrowser_v4	CDS	898081	898710	.	+	Locus=Rv0804;Name=Rv0804;Function=Function	Locus=Rv0804;Name=Rv0804;Function=Function	Rv0804	Function	NA
812	Rv0805	1.21632034048522	9.26619583717844	1.97517833761737	0.0997040958380291	0.213012593513535	-5.76976387772253	Not Significant	NC_000962.3	Mycobrowser_v4	CDS	898831	899787	.	+	Locus=Rv0805;Name=Rv0805;Function=Hydrolyzes	Locus=Rv0805;Name=Rv0805;Function=Hydrolyzes	Rv0805	Hydrolyzes	NA
813	Rv0806c	0.669505815471114	9.61085027666953	3.00510713092073	0.0263615865791829	0.0878418621285785	-4.36048921679385	Not Significant	NC_000962.3	Mycobrowser_v4	CDS	899732	901330	.	-	Locus=Rv0806c;Name=cpsY;Function=Thought	Locus=Rv0806c;Name=cpsY;Function=Thought	cpsY	Thought	NA
814	Rv0807	0.708767064066892	5.87662936156907	1.48678855951969	0.191699112170397	0.333374863524212	-6.41192850287051	Not Significant	NC_000962.3	Mycobrowser_v4	CDS	901635	902024	.	+	Locus=Rv0807;Name=Rv0807;Function=Function	Locus=Rv0807;Name=Rv0807;Function=Function	Rv0807	Function	NA
815	Rv0808	-0.0601093908102079	9.11186496267777	-0.494447818543207	0.640001386798133	0.764029851595369	-7.36522239490226	Not Significant	NC_000962.3	Mycobrowser_v4	CDS	902111	903694	.	+	Locus=Rv0808;Name=purF;Function=Involved	Locus=Rv0808;Name=purF;Function=Involved	purF	Involved	NA
816	Rv0809	-0.145045336516381	11.0622892827458	-2.21692915838492	0.0722521235936509	0.169707462297218	-5.43824158374385	Not Significant	NC_000962.3	Mycobrowser_v4	CDS	903725	904819	.	+	Locus=Rv0809;Name=purM;Function=Involved	Locus=Rv0809;Name=purM;Function=Involved	purM	Involved	NA
817	Rv0810c	0.0480144121646706	9.42921820123549	0.618330614647957	0.56092814905871	0.697263607836633	-7.28843784188908	Not Significant	NC_000962.3	Mycobrowser_v4	CDS	904905	905087	.	-	Locus=Rv0810c;Name=Rv0810c;Function=Function	Locus=Rv0810c;Name=Rv0810c;Function=Function	Rv0810c	Function	NA
818	Rv0811c	0.272579770400791	7.22092442216308	1.22930242059341	0.268659472214559	0.42186923371125	-6.71990142439725	Not Significant	NC_000962.3	Mycobrowser_v4	CDS	905234	906340	.	-	Locus=Rv0811c;Name=Rv0811c;Function=Function	Locus=Rv0811c;Name=Rv0811c;Function=Function	Rv0811c	Function	NA
819	Rv0812	0.169070153008239	7.65473740660153	1.41383790551708	0.211129584387539	0.356802580302345	-6.50206224400114	Not Significant	NC_000962.3	Mycobrowser_v4	CDS	906423	907292	.	+	Locus=Rv0812;Name=Rv0812;Function=Acts	Locus=Rv0812;Name=Rv0812;Function=Acts	Rv0812	Acts	NA
820	Rv0813c	-0.215767672576045	7.40069297302304	-2.63920973219467	0.0416868306759299	0.120005485480846	-4.85642174663738	Not Significant	NC_000962.3	Mycobrowser_v4	CDS	907338	908018	.	-	Locus=Rv0813c;Name=Rv0813c;Function=Function	Locus=Rv0813c;Name=Rv0813c;Function=Function	Rv0813c	Function	NA
821	Rv0814c	-0.436922790948806	4.85120513712218	-4.64990290796618	0.00431745136006191	0.027959269040534	-2.34728620764791	Not Significant	NC_000962.3	Mycobrowser_v4	CDS	908181	908483	.	-	Locus=Rv0814c;Name=sseC2;Function=Thought	Locus=Rv0814c;Name=sseC2;Function=Thought	sseC2	Thought	NA
822	Rv0815c	-0.518656967796395	6.25363698397231	-1.36685656908312	0.224597907413215	0.372130717604187	-6.55898804994245	Not Significant	NC_000962.3	Mycobrowser_v4	CDS	908485	909318	.	-	Locus=Rv0815c;Name=cysA2;Function=May	Locus=Rv0815c;Name=cysA2;Function=May	cysA2	May	NA
823	Rv0816c	0.0746757429575462	6.46542438017249	0.954715736668645	0.379549727670711	0.537166378216149	-7.00950002547188	Not Significant	NC_000962.3	Mycobrowser_v4	CDS	909611	910033	.	-	Locus=Rv0816c;Name=thiX;Function=Thioredoxin	Locus=Rv0816c;Name=thiX;Function=Thioredoxin	thiX	Thioredoxin	NA
824	Rv0817c	0.246072899872646	6.9015817685063	1.52892208540295	0.18125825104524	0.320662324121852	-6.35898621623135	Not Significant	NC_000962.3	Mycobrowser_v4	CDS	910030	910842	.	-	Locus=Rv0817c;Name=Rv0817c;Function=Unknown;Product=Probable	Locus=Rv0817c;Name=Rv0817c;Function=Unknown;Product=Probable	Rv0817c	Unknown	Probable
825	Rv0818	0.0623309153455285	7.61642722293079	0.784647629124263	0.464917004259108	0.614774793931034	-7.16246996832756	Not Significant	NC_000962.3	Mycobrowser_v4	CDS	910972	911739	.	+	Locus=Rv0818;Name=Rv0818;Function=Involved	Locus=Rv0818;Name=Rv0818;Function=Involved	Rv0818	Involved	NA
826	Rv0819	-0.112478208216944	7.2525646572946	-1.66006777341167	0.152135985635921	0.284259844500722	-6.19059917371883	Not Significant	NC_000962.3	Mycobrowser_v4	CDS	911736	912683	.	+	Locus=Rv0819;Name=mshD;Function=Involved	Locus=Rv0819;Name=mshD;Function=Involved	mshD	Involved	NA
827	Rv0820	-0.637878449162046	7.52359476632567	-7.80862939710673	0.000344493380542164	0.00775010541659018	0.51134365737042	Not Significant	NC_000962.3	Mycobrowser_v4	CDS	912726	913502	.	+	Locus=Rv0820;Name=phoT;Function=Involved	Locus=Rv0820;Name=phoT;Function=Involved	phoT	Involved	NA
828	Rv0821c	0.0270919661430433	9.20006361194033	0.36328165223877	0.729866839248106	0.828416954900445	-7.4292621149285	Not Significant	NC_000962.3	Mycobrowser_v4	CDS	913558	914199	.	-	Locus=Rv0821c;Name=phoY2;Function=Involved	Locus=Rv0821c;Name=phoY2;Function=Involved	phoY2	Involved	NA
829	Rv0822c	0.0163893325739668	8.49239825558007	0.0799195276209749	0.939112665805353	0.961596026128501	-7.50227242544938	Not Significant	NC_000962.3	Mycobrowser_v4	CDS	914257	916311	.	-	Locus=Rv0822c;Name=Rv0822c;Function=Function	Locus=Rv0822c;Name=Rv0822c;Function=Function	Rv0822c	Function	NA
830	Rv0823c	0.120305899023236	8.99471955971308	1.82789600713898	0.121471885606207	0.243444170329227	-5.9687155282139	Not Significant	NC_000962.3	Mycobrowser_v4	CDS	916477	917646	.	-	Locus=Rv0823c;Name=Rv0823c;Function=Thought	Locus=Rv0823c;Name=Rv0823c;Function=Thought	Rv0823c	Thought	NA
831	Rv0824c	0.327852794646709	12.2384683410741	1.52485535709013	0.182241936814419	0.321817431071561	-6.36412272186076	Not Significant	NC_000962.3	Mycobrowser_v4	CDS	917734	918750	.	-	Locus=Rv0824c;Name=desA1;Function=Catalyzes	Locus=Rv0824c;Name=desA1;Function=Catalyzes	desA1	Catalyzes	NA
832	Rv0825c	0.923988361000756	7.63971417067618	2.8398130303425	0.0323490434645949	0.099764244979559	-4.58302041813823	Not Significant	NC_000962.3	Mycobrowser_v4	CDS	918912	919553	.	-	Locus=Rv0825c;Name=Rv0825c;Function=Function	Locus=Rv0825c;Name=Rv0825c;Function=Function	Rv0825c	Function	NA
833	Rv0826	0.735836611473069	7.61316361314391	2.04724379320057	0.0905447005725753	0.198983610744474	-5.67141573668067	Not Significant	NC_000962.3	Mycobrowser_v4	CDS	919634	920689	.	+	Locus=Rv0826;Name=Rv0826;Function=Function	Locus=Rv0826;Name=Rv0826;Function=Function	Rv0826	Function	NA
834	Rv0827c	2.88018557423853	6.55288047614252	30.2842876830704	2.31566977164408e-07	0.000152479650728359	7.90196310082715	Significantly Enriched	NC_000962.3	Mycobrowser_v4	CDS	920741	921133	.	-	Locus=Rv0827c;Name=kmtR;Function=Represses	Locus=Rv0827c;Name=kmtR;Function=Represses	kmtR	Represses	NA
835	Rv0828c	0.992773647004551	3.66872422088348	2.18670398976453	0.0752044117079626	0.174327320052049	-5.47989023607026	Not Significant	NC_000962.3	Mycobrowser_v4	CDS	921191	921613	.	-	Locus=Rv0828c;Name=Rv0828c;Function=Function	Locus=Rv0828c;Name=Rv0828c;Function=Function	Rv0828c	Function	NA
836	Rv0829	0.802629425435656	3.48182830477355	2.41524468985489	0.0556704483506921	0.142078285233373	-5.16456827239514	Not Significant	NC_000962.3	Mycobrowser_v4	CDS	921575	921865	.	+	Locus=Rv0829;Name=Rv0829;Function=Required	Locus=Rv0829;Name=Rv0829;Function=Required	Rv0829	Required	NA
837	Rv0830	1.18890748339098	8.70872910359718	4.91266686585106	0.00335443630887745	0.0240432156798361	-2.0625520515346	Significantly Enriched	NC_000962.3	Mycobrowser_v4	CDS	921970	922875	.	+	Locus=Rv0830;Name=Rv0830;Function=Possible	Locus=Rv0830;Name=Rv0830;Function=Possible	Rv0830	Possible	NA
838	Rv0831c	0.125717305696297	10.3573057639423	0.829630247156185	0.441063596305748	0.592960109437641	-7.12424622423715	Not Significant	NC_000962.3	Mycobrowser_v4	CDS	922894	923709	.	-	Locus=Rv0831c;Name=Rv0831c;Function=Function	Locus=Rv0831c;Name=Rv0831c;Function=Function	Rv0831c	Function	NA
839	Rv0832	-0.0783488058861579	6.63484768269427	-0.148477325937132	0.887228076361203	0.932008548771336	-7.4930792526751	Not Significant	NC_000962.3	Mycobrowser_v4	CDS	924951	925364	.	+	Locus=Rv0832;Name=PE_PGRS12;Function=Function	Locus=Rv0832;Name=PE_PGRS12;Function=Function	PE_PGRS12	Function	NA
840	Rv0833	0.394740920050155	7.5806343271497	0.488494406543648	0.643951123732366	0.766439686105923	-7.36852240617222	Not Significant	NC_000962.3	Mycobrowser_v4	CDS	925361	927610	.	+	Locus=Rv0833;Name=PE_PGRS13;Function=Function	Locus=Rv0833;Name=PE_PGRS13;Function=Function	PE_PGRS13	Function	NA
841	Rv0834c	-0.210738974682506	9.42992189181944	-0.251647598681157	0.810397001244642	0.87759185554929	-7.46896685351306	Not Significant	NC_000962.3	Mycobrowser_v4	CDS	927837	930485	.	-	Locus=Rv0834c;Name=PE_PGRS14;Function=Function	Locus=Rv0834c;Name=PE_PGRS14;Function=Function	PE_PGRS14	Function	NA
842	Rv0835	-1.14076746921497	8.59353894959429	-2.26387048301998	0.0679054285116807	0.162763225956081	-5.37350116485698	Not Significant	NC_000962.3	Mycobrowser_v4	CDS	930953	931597	.	+	Locus=Rv0835;Name=lpqQ;Function=Unknown;Product=Possible	Locus=Rv0835;Name=lpqQ;Function=Unknown;Product=Possible	lpqQ	Unknown	Possible
843	Rv0836c	-0.688095411733258	10.2711241720982	-0.77993475450618	0.467469022469253	0.616494442167015	-7.16637672499067	Not Significant	NC_000962.3	Mycobrowser_v4	CDS	932279	932932	.	-	Locus=Rv0836c;Name=Rv0836c;Function=Unknown;Product=Hypothetical	Locus=Rv0836c;Name=Rv0836c;Function=Unknown;Product=Hypothetical	Rv0836c	Unknown	Hypothetical
844	Rv0837c	0.483425426338	9.94672925393385	0.288882793966601	0.783186172631432	0.860333215885276	-7.45727535272049	Not Significant	NC_000962.3	Mycobrowser_v4	CDS	933003	934031	.	-	Locus=Rv0837c;Name=Rv0837c;Function=Unknown;Product=Hypothetical	Locus=Rv0837c;Name=Rv0837c;Function=Unknown;Product=Hypothetical	Rv0837c	Unknown	Hypothetical
845	Rv0838	-0.176248229700968	7.14154199494776	-0.994847250437313	0.361307289998245	0.52004732717203	-6.97021878567379	Not Significant	NC_000962.3	Mycobrowser_v4	CDS	934720	935490	.	+	Locus=Rv0838;Name=lpqR;Function=Unknown;Product=Probable	Locus=Rv0838;Name=lpqR;Function=Unknown;Product=Probable	lpqR	Unknown	Probable
846	Rv0839	-0.474151344384881	7.65495187366148	-1.92062786198323	0.107263405867298	0.222546938087727	-5.84381503779151	Not Significant	NC_000962.3	Mycobrowser_v4	CDS	935577	936389	.	+	Locus=Rv0839;Name=Rv0839;Function=Function	Locus=Rv0839;Name=Rv0839;Function=Function	Rv0839	Function	NA
847	Rv0840c	0.804642935916911	6.36300001437951	5.59578173628284	0.00181360270307046	0.0173428543497549	-1.36710268510244	Not Significant	NC_000962.3	Mycobrowser_v4	CDS	936457	937317	.	-	Locus=Rv0840c;Name=pip;Function=Specifically	Locus=Rv0840c;Name=pip;Function=Specifically	pip	Specifically	NA
848	Rv0841	0.994743442164036	3.91123848984037	1.83143690767097	0.12089602643445	0.242778886640087	-5.96397220652588	Not Significant	NC_000962.3	Mycobrowser_v4	CDS	937593	937835	.	+	Locus=Rv0841;Name=Rv0841;Function=Unknown;Product=Probable	Locus=Rv0841;Name=Rv0841;Function=Unknown;Product=Probable	Rv0841	Unknown	Probable
849	Rv0842	0.645704480066277	5.68881035571185	2.32155040822348	0.0629378751422984	0.154447799529524	-5.2938928133157	Not Significant	NC_000962.3	Mycobrowser_v4	CDS	938112	939404	.	+	Locus=Rv0842;Name=Rv0842;Function=Unknown;Product=Probable	Locus=Rv0842;Name=Rv0842;Function=Unknown;Product=Probable	Rv0842	Unknown	Probable
850	Rv0843	0.41666635414853	5.94593930824918	4.47106420394201	0.00515431598289065	0.0314429432686684	-2.54682047244337	Not Significant	NC_000962.3	Mycobrowser_v4	CDS	939388	940392	.	+	Locus=Rv0843;Name=Rv0843;Function=Function	Locus=Rv0843;Name=Rv0843;Function=Function	Rv0843	Function	NA
851	Rv0844c	-0.0842896397790689	8.06004837915247	-0.696370016404642	0.514368432065372	0.658526953157377	-7.23244700316994	Not Significant	NC_000962.3	Mycobrowser_v4	CDS	940456	941106	.	-	Locus=Rv0844c;Name=narL;Function=Involved	Locus=Rv0844c;Name=narL;Function=Involved	narL	Involved	NA
852	Rv0845	0.349083890941646	8.25916195149131	1.91039670398107	0.108744831747369	0.224766269336569	-5.85765982638638	Not Significant	NC_000962.3	Mycobrowser_v4	CDS	941190	942467	.	+	Locus=Rv0845;Name=Rv0845;Function=Possible	Locus=Rv0845;Name=Rv0845;Function=Possible	Rv0845	Possible	NA
853	Rv0846c	0.402317792326349	7.93763813820236	1.02093429348512	0.349832970478312	0.508800418946782	-6.94408196121733	Not Significant	NC_000962.3	Mycobrowser_v4	CDS	942680	944194	.	-	Locus=Rv0846c;Name=Rv0846c;Function=May	Locus=Rv0846c;Name=Rv0846c;Function=May	Rv0846c	May	NA
854	Rv0847	0.943031410281608	6.43223191829454	1.19766867594705	0.27982366919115	0.435471585921789	-6.75556403260068	Not Significant	NC_000962.3	Mycobrowser_v4	CDS	944343	944735	.	+	Locus=Rv0847;Name=lpqS;Function=Unknown;Product=Probable	Locus=Rv0847;Name=lpqS;Function=Unknown;Product=Probable	lpqS	Unknown	Probable
855	Rv0848	0.338208875670857	5.99689045324024	0.606470737917287	0.568230460145991	0.702972965953019	-7.29644371819376	Not Significant	NC_000962.3	Mycobrowser_v4	CDS	944938	946056	.	+	Locus=Rv0848;Name=cysK2;Function=Thought	Locus=Rv0848;Name=cysK2;Function=Thought	cysK2	Thought	NA
856	Rv0849	0.515458137286182	5.2362754834373	1.71421984962193	0.141486943831	0.271532142697364	-6.11969191296814	Not Significant	NC_000962.3	Mycobrowser_v4	CDS	946056	947315	.	+	Locus=Rv0849;Name=Rv0849;Function=Thought	Locus=Rv0849;Name=Rv0849;Function=Thought	Rv0849	Thought	NA
857	Rv0850	0.124376225831703	5.67251465476531	0.382643498758094	0.716248120105998	0.819652362085429	-7.42097019715108	Not Significant	NC_000962.3	Mycobrowser_v4	CDS	947312	947644	.	+	Locus=Rv0850;Name=Rv0850;Function=Required	Locus=Rv0850;Name=Rv0850;Function=Required	Rv0850	Required	NA
858	Rv0851c	0.178322862386008	5.90413415764768	1.36187723210818	0.226070837360591	0.374093409441931	-6.56496643632761	Not Significant	NC_000962.3	Mycobrowser_v4	CDS	947641	948468	.	-	Locus=Rv0851c;Name=Rv0851c;Function=Function	Locus=Rv0851c;Name=Rv0851c;Function=Function	Rv0851c	Function	NA
859	Rv0852	-0.413603746036807	5.29210824450999	-4.29793726677085	0.00614512232926145	0.0350686453159613	-2.7445001398995	Not Significant	NC_000962.3	Mycobrowser_v4	CDS	948559	949395	.	+	Locus=Rv0852;Name=fadD16;Function=Function	Locus=Rv0852;Name=fadD16;Function=Function	fadD16	Function	NA
860	Rv0853c	-0.224716903376312	7.85024521372015	-1.40173627156859	0.214525451744977	0.360974084821206	-6.51681321089728	Not Significant	NC_000962.3	Mycobrowser_v4	CDS	949436	951118	.	-	Locus=Rv0853c;Name=pdc;Function=Possible	Locus=Rv0853c;Name=pdc;Function=Possible	pdc	Possible	NA
861	Rv0854	0.679678734759147	5.24442708494626	6.63349134690585	0.000787196076796681	0.0113472856699729	-0.422118362595919	Not Significant	NC_000962.3	Mycobrowser_v4	CDS	951183	951626	.	+	Locus=Rv0854;Name=Rv0854;Function=Function	Locus=Rv0854;Name=Rv0854;Function=Function	Rv0854	Function	NA
862	Rv0855	0.299463252631999	6.28553249349685	2.35899543881055	0.0599195551825817	0.149376835928577	-5.24220109226152	Not Significant	NC_000962.3	Mycobrowser_v4	CDS	951632	952711	.	+	Locus=Rv0855;Name=far;Function=Function	Locus=Rv0855;Name=far;Function=Function	far	Function	NA
863	Rv0856	0.328227273758852	8.04208439849602	1.15026483525675	0.297311642433269	0.456104419531053	-6.80797150631991	Not Significant	NC_000962.3	Mycobrowser_v4	CDS	952825	953229	.	+	Locus=Rv0856;Name=Rv0856;Function=Function	Locus=Rv0856;Name=Rv0856;Function=Function	Rv0856	Function	NA
864	Rv0857	0.0521324347195158	6.37734062151077	0.613742779440312	0.56374599309574	0.698980377549735	-7.29155084954703	Not Significant	NC_000962.3	Mycobrowser_v4	CDS	953257	953730	.	+	Locus=Rv0857;Name=Rv0857;Function=Function	Locus=Rv0857;Name=Rv0857;Function=Function	Rv0857	Function	NA
865	Rv0858c	-0.0327648159766776	6.2006486246476	-0.325556591113327	0.756716065139172	0.844363224060109	-7.44423536047226	Not Significant	NC_000962.3	Mycobrowser_v4	CDS	953727	954920	.	-	Locus=Rv0858c;Name=dapC;Function=Involved	Locus=Rv0858c;Name=dapC;Function=Involved	dapC	Involved	NA
866	Rv0859	0.705010115780659	9.3829164565082	5.50455106658477	0.00196245422504603	0.018065524729763	-1.45639346377188	Not Significant	NC_000962.3	Mycobrowser_v4	CDS	955077	956288	.	+	Locus=Rv0859;Name=fadA;Function=Function	Locus=Rv0859;Name=fadA;Function=Function	fadA	Function	NA
867	Rv0860	0.284329831920605	9.5721835505188	1.32357376503638	0.23770026552198	0.388057648243099	-6.6105869778458	Not Significant	NC_000962.3	Mycobrowser_v4	CDS	956293	958455	.	+	Locus=Rv0860;Name=fadB;Function=Involved	Locus=Rv0860;Name=fadB;Function=Involved	fadB	Involved	NA
868	Rv0861c	-0.0043974861168854	7.37315337089407	-0.046936207827699	0.964211850960231	0.978092479095529	-7.50473337333827	Not Significant	NC_000962.3	Mycobrowser_v4	CDS	958523	960151	.	-	Locus=Rv0861c;Name=ercc3;Function=Involved	Locus=Rv0861c;Name=ercc3;Function=Involved	ercc3	Involved	NA
869	Rv0862c	-0.113054806551679	7.95108407843312	-0.314068254754276	0.764970544552358	0.850890357072815	-7.44848191812972	Not Significant	NC_000962.3	Mycobrowser_v4	CDS	960342	962612	.	-	Locus=Rv0862c;Name=Rv0862c;Function=Function	Locus=Rv0862c;Name=Rv0862c;Function=Function	Rv0862c	Function	NA
870	Rv0863	-0.0188155080823948	7.22404886882806	-0.247384182229842	0.813532476394092	0.87951899947939	-7.47020521500414	Not Significant	NC_000962.3	Mycobrowser_v4	CDS	962599	962880	.	+	Locus=Rv0863;Name=Rv0863;Function=Function	Locus=Rv0863;Name=Rv0863;Function=Function	Rv0863	Function	NA
871	Rv0864	-0.325326887849796	8.49535011970079	-1.87216481870079	0.114466390540628	0.232437831296743	-5.9092595609617	Not Significant	NC_000962.3	Mycobrowser_v4	CDS	962890	963393	.	+	Locus=Rv0864;Name=moaC2;Function=Involved	Locus=Rv0864;Name=moaC2;Function=Involved	moaC2	Involved	NA
872	Rv0865	-0.0560321352273521	7.28850215277109	-0.391872078442188	0.709797317871627	0.817075173367753	-7.4168742954546	Not Significant	NC_000962.3	Mycobrowser_v4	CDS	963390	963872	.	+	Locus=Rv0865;Name=mog;Function=Involved	Locus=Rv0865;Name=mog;Function=Involved	mog	Involved	NA
873	Rv0866	-0.381512393635609	7.45804674773647	-1.06983249586951	0.329130150283716	0.4878044725454	-6.89386298733323	Not Significant	NC_000962.3	Mycobrowser_v4	CDS	963869	964294	.	+	Locus=Rv0866;Name=moaE2;Function=Possibly	Locus=Rv0866;Name=moaE2;Function=Possibly	moaE2	Possibly	NA
874	Rv0867c	-0.270697992127317	8.57948599869199	-0.809432777223624	0.451660754831781	0.603040705936635	-7.14161660334952	Not Significant	NC_000962.3	Mycobrowser_v4	CDS	964312	965535	.	-	Locus=Rv0867c;Name=rpfA;Function=Unknown.	Locus=Rv0867c;Name=rpfA;Function=Unknown.	rpfA	Unknown.	NA
875	Rv0868c	-0.242386318153581	6.99050160502821	-0.668672255388739	0.530593405476036	0.672442049531986	-7.2529680010892	Not Significant	NC_000962.3	Mycobrowser_v4	CDS	965983	966261	.	-	Locus=Rv0868c;Name=moaD2;Function=Involved	Locus=Rv0868c;Name=moaD2;Function=Involved	moaD2	Involved	NA
876	Rv0869c	0.102436144100363	8.21989322592432	0.446117079114776	0.672436025193336	0.790546265130714	-7.39094603969676	Not Significant	NC_000962.3	Mycobrowser_v4	CDS	966265	967347	.	-	Locus=Rv0869c;Name=moaA2;Function=Involved	Locus=Rv0869c;Name=moaA2;Function=Involved	moaA2	Involved	NA
877	Rv0870c	0.595269463262289	8.21824079215807	5.71647253777891	0.00163626928255596	0.0162873658509151	-1.2506044934246	Not Significant	NC_000962.3	Mycobrowser_v4	CDS	967344	967733	.	-	Locus=Rv0870c;Name=Rv0870c;Function=Unknown;Product=Possible	Locus=Rv0870c;Name=Rv0870c;Function=Unknown;Product=Possible	Rv0870c	Unknown	Possible
878	Rv0871	-0.203388927116736	8.42146716518099	-0.768754670694042	0.473563004410078	0.621831043577606	-7.17556889094021	Not Significant	NC_000962.3	Mycobrowser_v4	CDS	967898	968305	.	+	Locus=Rv0871;Name=cspB;Function=Function	Locus=Rv0871;Name=cspB;Function=Function	cspB	Function	NA
879	Rv0872c	0.19623565281338	9.59540315293918	0.41155661935488	0.696127741244613	0.806347966941677	-7.40782992939743	Not Significant	NC_000962.3	Mycobrowser_v4	CDS	968424	970244	.	-	Locus=Rv0872c;Name=PE_PGRS15;Function=Function	Locus=Rv0872c;Name=PE_PGRS15;Function=Function	PE_PGRS15	Function	NA
880	Rv0873	-0.297554289707094	10.0887236065854	-3.52552392407179	0.0142194534569005	0.0573493397453438	-3.68127498534097	Not Significant	NC_000962.3	Mycobrowser_v4	CDS	970505	972457	.	+	Locus=Rv0873;Name=fadE10;Function=Function	Locus=Rv0873;Name=fadE10;Function=Function	fadE10	Function	NA
881	Rv0874c	-0.23962650539517	8.79440108892475	-0.867966034534555	0.421458137131695	0.576560657193869	-7.09036771853691	Not Significant	NC_000962.3	Mycobrowser_v4	CDS	972546	973706	.	-	Locus=Rv0874c;Name=Rv0874c;Function=Function	Locus=Rv0874c;Name=Rv0874c;Function=Function	Rv0874c	Function	NA
882	Rv0875c	0.0637662041999416	6.84505464461257	0.857918320228044	0.426532232833623	0.581051260128968	-7.09936063912423	Not Significant	NC_000962.3	Mycobrowser_v4	CDS	973806	974294	.	-	Locus=Rv0875c;Name=Rv0875c;Function=Unknown;Product=Possible	Locus=Rv0875c;Name=Rv0875c;Function=Unknown;Product=Possible	Rv0875c	Unknown	Possible
883	Rv0876c	0.241327909280917	8.11934109439789	1.93286458678178	0.105518455105329	0.219966699126909	-5.82723736088772	Not Significant	NC_000962.3	Mycobrowser_v4	CDS	974291	975937	.	-	Locus=Rv0876c;Name=Rv0876c;Function=Unknown;Product=Possible	Locus=Rv0876c;Name=Rv0876c;Function=Unknown;Product=Possible	Rv0876c	Unknown	Possible
884	Rv0877	-0.210065768403561	9.81617530688536	-1.8799705541546	0.113274015771332	0.23118115856425	-5.89874259874436	Not Significant	NC_000962.3	Mycobrowser_v4	CDS	976075	976863	.	+	Locus=Rv0877;Name=Rv0877;Function=Function	Locus=Rv0877;Name=Rv0877;Function=Function	Rv0877	Function	NA
885	Rv0878c	-0.0417329963188315	9.23164673481161	-0.352424216017981	0.737552574613435	0.833027699536655	-7.43373233072743	Not Significant	NC_000962.3	Mycobrowser_v4	CDS	976872	978203	.	-	Locus=Rv0878c;Name=PPE13;Function=Function	Locus=Rv0878c;Name=PPE13;Function=Function	PPE13	Function	NA
886	Rv0879c	-0.219963392605202	8.5332987554087	-2.4735510366878	0.051602502948363	0.136395870772944	-5.08415892586358	Not Significant	NC_000962.3	Mycobrowser_v4	CDS	978481	978756	.	-	Locus=Rv0879c;Name=Rv0879c;Function=Unknown;Product=Possible	Locus=Rv0879c;Name=Rv0879c;Function=Unknown;Product=Possible	Rv0879c	Unknown	Possible
887	Rv0880	0.169369755028373	4.7124882049683	2.2822431503139	0.0662797518312649	0.160124639433447	-5.34814837791965	Not Significant	NC_000962.3	Mycobrowser_v4	CDS	978934	979365	.	+	Locus=Rv0880;Name=Rv0880;Function=Thought	Locus=Rv0880;Name=Rv0880;Function=Thought	Rv0880	Thought	NA
888	Rv0881	-0.10371822110516	5.66640585408569	-0.715397294527906	0.503417049937321	0.649634999454924	-7.21794578179974	Not Significant	NC_000962.3	Mycobrowser_v4	CDS	979362	980228	.	+	Locus=Rv0881;Name=Rv0881;Function=Causes	Locus=Rv0881;Name=Rv0881;Function=Causes	Rv0881	Causes	NA
889	Rv0882	0.065081172882695	5.99437252960027	0.590010262495523	0.578462059073782	0.712460232251633	-7.30732988568125	Not Significant	NC_000962.3	Mycobrowser_v4	CDS	980225	980509	.	+	Locus=Rv0882;Name=Rv0882;Function=Unknown;Product=Probable	Locus=Rv0882;Name=Rv0882;Function=Unknown;Product=Probable	Rv0882	Unknown	Probable
890	Rv0883c	0.134262507830721	8.05409548982718	1.55545382873409	0.174963937043622	0.313378166364609	-6.32534153487822	Not Significant	NC_000962.3	Mycobrowser_v4	CDS	980506	981267	.	-	Locus=Rv0883c;Name=Rv0883c;Function=Function	Locus=Rv0883c;Name=Rv0883c;Function=Function	Rv0883c	Function	NA
891	Rv0884c	-0.042218203207371	8.23881397489736	-0.47350672594842	0.653951993892055	0.773141300190728	-7.37666751673756	Not Significant	NC_000962.3	Mycobrowser_v4	CDS	981424	982554	.	-	Locus=Rv0884c;Name=serC;Function=Catalyzes	Locus=Rv0884c;Name=serC;Function=Catalyzes	serC	Catalyzes	NA
892	Rv0885	1.72364828017198	7.93469945234374	8.29274934177	0.000252660780450114	0.00673531340761536	0.860184351216422	Significantly Enriched	NC_000962.3	Mycobrowser_v4	CDS	982762	983784	.	+	Locus=Rv0885;Name=Rv0885;Function=Function	Locus=Rv0885;Name=Rv0885;Function=Function	Rv0885	Function	NA
893	Rv0886	0.564742200998733	6.11564529653331	1.03070562192393	0.34561235665676	0.503980251820198	-6.93417302393896	Not Significant	NC_000962.3	Mycobrowser_v4	CDS	983803	985530	.	+	Locus=Rv0886;Name=fprB;Function=Serves	Locus=Rv0886;Name=fprB;Function=Serves	fprB	Serves	NA
894	Rv0887c	0.0297563795267823	6.49790280080524	0.210148471157356	0.841074574667066	0.900539819698548	-7.48013843811331	Not Significant	NC_000962.3	Mycobrowser_v4	CDS	985513	985971	.	-	Locus=Rv0887c;Name=Rv0887c;Function=Function	Locus=Rv0887c;Name=Rv0887c;Function=Function	Rv0887c	Function	NA
895	Rv0888	-0.124178246759428	9.07573138040084	-1.37070819390588	0.223464617545089	0.370568509367484	-6.55435626127532	Not Significant	NC_000962.3	Mycobrowser_v4	CDS	987233	988705	.	+	Locus=Rv0888;Name=Rv0888;Function=Unknown;Product=Probable	Locus=Rv0888;Name=Rv0888;Function=Unknown;Product=Probable	Rv0888	Unknown	Probable
896	Rv0889c	-0.0562974008803838	9.75605034331671	-0.448361060366156	0.670911764835706	0.789594372162252	-7.3898059086756	Not Significant	NC_000962.3	Mycobrowser_v4	CDS	988740	989861	.	-	Locus=Rv0889c;Name=citA;Function=Involved	Locus=Rv0889c;Name=citA;Function=Involved	citA	Involved	NA
897	Rv0890c	-0.469307664184274	11.0691892103997	-2.08078371856623	0.0865814332398627	0.192557107525455	-5.62547716774896	Not Significant	NC_000962.3	Mycobrowser_v4	CDS	989948	992596	.	-	Locus=Rv0890c;Name=Rv0890c;Function=Involved	Locus=Rv0890c;Name=Rv0890c;Function=Involved	Rv0890c	Involved	NA
898	Rv0891c	0.0916035548117904	8.53505440841455	0.364753641794619	0.728827517342892	0.827720075138178	-7.4286461107799	Not Significant	NC_000962.3	Mycobrowser_v4	CDS	992598	993455	.	-	Locus=Rv0891c;Name=Rv0891c;Function=Thought	Locus=Rv0891c;Name=Rv0891c;Function=Thought	Rv0891c	Thought	NA
899	Rv0892	0.0438673756807262	8.53864790432304	0.11171456360591	0.914991097346247	0.946200427408437	-7.49869207105917	Not Significant	NC_000962.3	Mycobrowser_v4	CDS	993853	995340	.	+	Locus=Rv0892;Name=Rv0892;Function=Function	Locus=Rv0892;Name=Rv0892;Function=Function	Rv0892	Function	NA
900	Rv0893c	-0.113454349819667	7.04998660687179	-0.30935777452434	0.768365139093688	0.853203172996472	-7.45018056194279	Not Significant	NC_000962.3	Mycobrowser_v4	CDS	995318	996295	.	-	Locus=Rv0893c;Name=Rv0893c;Function=Possible	Locus=Rv0893c;Name=Rv0893c;Function=Possible	Rv0893c	Possible	NA
901	Rv0894	0.251375457484789	8.19290817734899	1.53967781297459	0.178680940221147	0.317310936357992	-6.34537464954873	Not Significant	NC_000962.3	Mycobrowser_v4	CDS	996524	997705	.	+	Locus=Rv0894;Name=Rv0894;Function=Thought	Locus=Rv0894;Name=Rv0894;Function=Thought	Rv0894	Thought	NA
902	Rv0895	0.155705205121668	5.63983222299289	0.912981534141042	0.399286958796036	0.555405591005779	-7.04911342073393	Not Significant	NC_000962.3	Mycobrowser_v4	CDS	997782	999299	.	+	Locus=Rv0895;Name=Rv0895;Function=May	Locus=Rv0895;Name=Rv0895;Function=May	Rv0895	May	NA
903	Rv0896	-0.207809465576307	10.6941158326194	-2.08263474104257	0.0863679916448669	0.192449976669006	-5.62293922667817	Not Significant	NC_000962.3	Mycobrowser_v4	CDS	999472	1000767	.	+	Locus=Rv0896;Name=gltA2;Function=Involved	Locus=Rv0896;Name=gltA2;Function=Involved	gltA2	Involved	NA
904	Rv0897c	-0.201221171834447	8.12176999329177	-1.2632583751714	0.257115524766998	0.409740278535839	-6.68103566830061	Not Significant	NC_000962.3	Mycobrowser_v4	CDS	1000808	1002415	.	-	Locus=Rv0897c;Name=Rv0897c;Function=Function	Locus=Rv0897c;Name=Rv0897c;Function=Function	Rv0897c	Function	NA
905	Rv0898c	0.175186387542396	6.39347488610469	2.27801997734186	0.0666497719928146	0.160719276701384	-5.35397652003021	Not Significant	NC_000962.3	Mycobrowser_v4	CDS	1002441	1002704	.	-	Locus=Rv0898c;Name=Rv0898c;Function=Function	Locus=Rv0898c;Name=Rv0898c;Function=Function	Rv0898c	Function	NA
906	Rv0899	-0.0616275175954089	6.97477059428511	-0.658339981904808	0.536731099381746	0.678012800647114	-7.26044198583288	Not Significant	NC_000962.3	Mycobrowser_v4	CDS	1002812	1003792	.	+	Locus=Rv0899;Name=ompA;Function=The	Locus=Rv0899;Name=ompA;Function=The	ompA	The	NA
907	Rv0900	-0.305014666618418	4.10358567918799	-1.30920806992513	0.242200459882012	0.393752794428066	-6.62752415905242	Not Significant	NC_000962.3	Mycobrowser_v4	CDS	1003805	1003957	.	+	Locus=Rv0900;Name=Rv0900;Function=Unknown;Product=Possible	Locus=Rv0900;Name=Rv0900;Function=Unknown;Product=Possible	Rv0900	Unknown	Possible
908	Rv0901	-0.357035798057693	7.58793476840916	-2.96381272468554	0.0277341567984044	0.0904789088511233	-4.41581640598859	Not Significant	NC_000962.3	Mycobrowser_v4	CDS	1003957	1004484	.	+	Locus=Rv0901;Name=Rv0901;Function=Function	Locus=Rv0901;Name=Rv0901;Function=Function	Rv0901	Function	NA
909	Rv0902c	-0.00987986294796617	7.90001756407806	-0.101972076682009	0.922372917372304	0.950960369380929	-7.49991495006752	Not Significant	NC_000962.3	Mycobrowser_v4	CDS	1004501	1005841	.	-	Locus=Rv0902c;Name=prrB;Function=Sensor	Locus=Rv0902c;Name=prrB;Function=Sensor	prrB	Sensor	NA
910	Rv0903c	-0.0824063352746887	7.03386744768388	-1.26680474983872	0.255935719049036	0.40807120792251	-6.67694262520139	Not Significant	NC_000962.3	Mycobrowser_v4	CDS	1005852	1006562	.	-	Locus=Rv0903c;Name=prrA;Function=Transcriptional	Locus=Rv0903c;Name=prrA;Function=Transcriptional	prrA	Transcriptional	NA
911	Rv0904c	-0.23057245254361	6.92901315181675	-1.04926666826824	0.337710375526269	0.496279542900315	-6.91517551815049	Not Significant	NC_000962.3	Mycobrowser_v4	CDS	1006693	1008180	.	-	Locus=Rv0904c;Name=accD3;Function=This	Locus=Rv0904c;Name=accD3;Function=This	accD3	This	NA
912	Rv0905	0.0467006549789364	8.94716832315112	0.164455021472596	0.875214695046812	0.924941961437948	-7.49014922023049	Not Significant	NC_000962.3	Mycobrowser_v4	CDS	1008207	1008938	.	+	Locus=Rv0905;Name=echA6;Function=Could	Locus=Rv0905;Name=echA6;Function=Could	echA6	Could	NA
913	Rv0906	-0.349317772987762	7.62667357581718	-1.67831448000414	0.14846275646051	0.27967911333219	-6.16678800048621	Not Significant	NC_000962.3	Mycobrowser_v4	CDS	1008944	1010062	.	+	Locus=Rv0906;Name=Rv0906;Function=Function	Locus=Rv0906;Name=Rv0906;Function=Function	Rv0906	Function	NA
914	Rv0907	0.67057916160894	4.79292296952381	5.51497571139961	0.00194475068118697	0.0180077730119854	-1.44613631290902	Not Significant	NC_000962.3	Mycobrowser_v4	CDS	1010136	1011734	.	+	Locus=Rv0907;Name=Rv0907;Function=Function	Locus=Rv0907;Name=Rv0907;Function=Function	Rv0907	Function	NA
915	Rv0908	0.205855920385	6.95121581728905	1.34240353225043	0.231916741429767	0.381013067811167	-6.58824257226513	Not Significant	NC_000962.3	Mycobrowser_v4	CDS	1011731	1014124	.	+	Locus=Rv0908;Name=ctpE;Function=Metal	Locus=Rv0908;Name=ctpE;Function=Metal	ctpE	Metal	NA
916	Rv0909	0.266508373534366	6.95089362206608	3.84692629137388	0.00991890292287171	0.046288213640068	-3.28063796997908	Not Significant	NC_000962.3	Mycobrowser_v4	CDS	1014681	1014860	.	+	Locus=Rv0909;Name=Rv0909;Function=Function	Locus=Rv0909;Name=Rv0909;Function=Function	Rv0909	Function	NA
917	Rv0910	-0.271824992512037	6.33829005901884	-3.59947897265504	0.0130698870816888	0.0546380241911201	-3.58774691934791	Not Significant	NC_000962.3	Mycobrowser_v4	CDS	1014866	1015300	.	+	Locus=Rv0910;Name=Rv0910;Function=Function	Locus=Rv0910;Name=Rv0910;Function=Function	Rv0910	Function	NA
918	Rv0911	-0.745376621009735	6.12904336591216	-10.9239379882955	5.94058588713979e-05	0.00323167279249733	2.47155337809517	Not Significant	NC_000962.3	Mycobrowser_v4	CDS	1015398	1016171	.	+	Locus=Rv0911;Name=Rv0911;Function=Function	Locus=Rv0911;Name=Rv0911;Function=Function	Rv0911	Function	NA
919	Rv0912	-0.117116652148154	5.85183486285262	-0.626530380001585	0.55591383545438	0.69324468041924	-7.28282381878554	Not Significant	NC_000962.3	Mycobrowser_v4	CDS	1016236	1016685	.	+	Locus=Rv0912;Name=Rv0912;Function=Unknown;Product=Probable	Locus=Rv0912;Name=Rv0912;Function=Unknown;Product=Probable	Rv0912	Unknown	Probable
920	Rv0913c	0.62524418154481	7.60451604910943	1.63458656062948	0.157414489785907	0.291325342009868	-6.22370517502419	Not Significant	NC_000962.3	Mycobrowser_v4	CDS	1017217	1018725	.	-	Locus=Rv0913c;Name=Rv0913c;Function=Function	Locus=Rv0913c;Name=Rv0913c;Function=Function	Rv0913c	Function	NA
921	Rv0914c	0.60533805753863	8.39655128420537	3.05679246169209	0.0247478489053027	0.0835374049778302	-4.29150791967319	Not Significant	NC_000962.3	Mycobrowser_v4	CDS	1018727	1019965	.	-	Locus=Rv0914c;Name=Rv0914c;Function=Thought	Locus=Rv0914c;Name=Rv0914c;Function=Thought	Rv0914c	Thought	NA
922	Rv0915c	0.364872023560289	6.53354550683971	0.611119860036032	0.565360936533073	0.700536378537638	-7.29332150828594	Not Significant	NC_000962.3	Mycobrowser_v4	CDS	1020058	1021329	.	-	Locus=Rv0915c;Name=PPE14;Function=Function	Locus=Rv0915c;Name=PPE14;Function=Function	PPE14	Function	NA
923	Rv0916c	0.464901332423896	3.19036072059441	1.85319947614745	0.117416463785146	0.237327880889729	-5.9347715826169	Not Significant	NC_000962.3	Mycobrowser_v4	CDS	1021344	1021643	.	-	Locus=Rv0916c;Name=PE7;Function=Function	Locus=Rv0916c;Name=PE7;Function=Function	PE7	Function	NA
924	Rv0917	0.537182829234068	8.66568325735997	3.71395654106797	0.0114903005600295	0.0505313556832033	-3.44454190894845	Not Significant	NC_000962.3	Mycobrowser_v4	CDS	1022087	1023868	.	+	Locus=Rv0917;Name=betP;Function=High-affinity	Locus=Rv0917;Name=betP;Function=High-affinity	betP	High-affinity	NA
925	Rv0918	-0.194515227587615	4.18936302877456	-2.09961195312791	0.084435550990707	0.189626753869493	-5.5996497542563	Not Significant	NC_000962.3	Mycobrowser_v4	CDS	1024211	1024687	.	+	Locus=Rv0918;Name=Rv0918;Function=Function	Locus=Rv0918;Name=Rv0918;Function=Function	Rv0918	Function	NA
926	Rv0919	-0.206132611178477	8.38552666220282	-2.99265984236115	0.0267672920994628	0.0883450719748256	-4.37714673189819	Not Significant	NC_000962.3	Mycobrowser_v4	CDS	1024684	1025184	.	+	Locus=Rv0919;Name=Rv0919;Function=Acetylation,	Locus=Rv0919;Name=Rv0919;Function=Acetylation,	Rv0919	Acetylation,	NA
927	Rv0920c	0.388473388576173	9.09945069003414	2.45781685499786	0.0526680356390314	0.137665543792552	-5.10584889089272	Not Significant	NC_000962.3	Mycobrowser_v4	CDS	1025497	1026816	.	-	Locus=Rv0920c;Name=Rv0920c;Function=Required	Locus=Rv0920c;Name=Rv0920c;Function=Required	Rv0920c	Required	NA
928	Rv0921	1.05164473646017	8.53698587406232	4.06905492701349	0.00780543458616943	0.0403972758103343	-3.01274914314375	Significantly Enriched	NC_000962.3	Mycobrowser_v4	CDS	1027104	1027685	.	+	Locus=Rv0921;Name=Rv0921;Function=Prevents	Locus=Rv0921;Name=Rv0921;Function=Prevents	Rv0921	Prevents	NA
929	Rv0922	-0.566363689259804	9.08425381338391	-1.00457586477968	0.356992981956925	0.515744872225818	-6.96052614550766	Not Significant	NC_000962.3	Mycobrowser_v4	CDS	1027685	1029337	.	+	Locus=Rv0922;Name=Rv0922;Function=Required	Locus=Rv0922;Name=Rv0922;Function=Required	Rv0922	Required	NA
930	Rv0923c	-0.904178234665615	6.32212328643504	-1.98774694284637	0.0980408096618187	0.210867644555819	-5.75265086867875	Not Significant	NC_000962.3	Mycobrowser_v4	CDS	1029513	1030577	.	-	Locus=Rv0923c;Name=Rv0923c;Function=Function	Locus=Rv0923c;Name=Rv0923c;Function=Function	Rv0923c	Function	NA
931	Rv0924c	-0.073545671690054	8.1960388877377	-0.621857878456678	0.558767698999831	0.695277745942738	-7.28603075290829	Not Significant	NC_000962.3	Mycobrowser_v4	CDS	1030578	1031864	.	-	Locus=Rv0924c;Name=mntH;Function=H(+)-stimulated,	Locus=Rv0924c;Name=mntH;Function=H(+)-stimulated,	mntH	H(+)-stimulated,	NA
932	Rv0925c	-0.264569037265712	7.96786448286568	-1.61001941169692	0.162672108955061	0.297330485595906	-6.25545513685898	Not Significant	NC_000962.3	Mycobrowser_v4	CDS	1031896	1032633	.	-	Locus=Rv0925c;Name=Rv0925c;Function=Function	Locus=Rv0925c;Name=Rv0925c;Function=Function	Rv0925c	Function	NA
933	Rv0926c	-0.210260145188617	6.66163042625945	-2.99518008712174	0.0266845966642918	0.0882382754608527	-4.37377264645613	Not Significant	NC_000962.3	Mycobrowser_v4	CDS	1032710	1033786	.	-	Locus=Rv0926c;Name=Rv0926c;Function=Function	Locus=Rv0926c;Name=Rv0926c;Function=Function	Rv0926c	Function	NA
934	Rv0927c	0.41794462211586	6.72382492035331	2.77983759300936	0.0348768722966488	0.10514390935597	-4.66441904324615	Not Significant	NC_000962.3	Mycobrowser_v4	CDS	1033840	1034631	.	-	Locus=Rv0927c;Name=Rv0927c;Function=Function	Locus=Rv0927c;Name=Rv0927c;Function=Function	Rv0927c	Function	NA
935	Rv0928	0.659359069104356	8.22034179458085	7.00141742608994	0.000600329145739699	0.00998496168896969	-0.115580197247732	Not Significant	NC_000962.3	Mycobrowser_v4	CDS	1034903	1036015	.	+	Locus=Rv0928;Name=pstS3;Function=Involved	Locus=Rv0928;Name=pstS3;Function=Involved	pstS3	Involved	NA
936	Rv0929	0.229954317839271	6.13595093228631	2.94691289121189	0.0283183518069128	0.0913941301516002	-4.4385122441828	Not Significant	NC_000962.3	Mycobrowser_v4	CDS	1036028	1037002	.	+	Locus=Rv0929;Name=pstC2;Function=Involved	Locus=Rv0929;Name=pstC2;Function=Involved	pstC2	Involved	NA
937	Rv0930	-0.397595821600151	9.07725355286168	-3.94377299232778	0.00892668732525524	0.04381168609066	-3.16292621795628	Not Significant	NC_000962.3	Mycobrowser_v4	CDS	1036999	1037925	.	+	Locus=Rv0930;Name=pstA1;Function=Involved	Locus=Rv0930;Name=pstA1;Function=Involved	pstA1	Involved	NA
938	Rv0931c	-0.40340177825586	11.0545382209611	-6.48405023112527	0.000881868501794336	0.011859123496804	-0.550656717157892	Not Significant	NC_000962.3	Mycobrowser_v4	CDS	1037920	1039914	.	-	Locus=Rv0931c;Name=pknD;Function=Involved	Locus=Rv0931c;Name=pknD;Function=Involved	pknD	Involved	NA
939	Rv0932c	-0.0413308245036941	11.435749641601	-0.384741214779901	0.714779487403998	0.818871898716607	-7.42004729301404	Not Significant	NC_000962.3	Mycobrowser_v4	CDS	1039936	1041048	.	-	Locus=Rv0932c;Name=pstS2;Function=Involved	Locus=Rv0932c;Name=pstS2;Function=Involved	pstS2	Involved	NA
940	Rv0933	-0.198464283354715	8.43800727292765	-0.770742220858292	0.472475534454919	0.621241479763022	-7.17394254923218	Not Significant	NC_000962.3	Mycobrowser_v4	CDS	1041264	1042094	.	+	Locus=Rv0933;Name=pstB;Function=Involved	Locus=Rv0933;Name=pstB;Function=Involved	pstB	Involved	NA
941	Rv0934	-0.470093564663403	8.7823379826913	-1.8086283734398	0.124653903528705	0.246415231331948	-5.99448636662904	Not Significant	NC_000962.3	Mycobrowser_v4	CDS	1042115	1043239	.	+	Locus=Rv0934;Name=pstS1;Function=Involved	Locus=Rv0934;Name=pstS1;Function=Involved	pstS1	Involved	NA
942	Rv0935	0.385342055275164	9.88808738497545	3.2534091892742	0.0195339077726985	0.0711187736682343	-4.03201999910185	Not Significant	NC_000962.3	Mycobrowser_v4	CDS	1043299	1044315	.	+	Locus=Rv0935;Name=pstC1;Function=Involved	Locus=Rv0935;Name=pstC1;Function=Involved	pstC1	Involved	NA
943	Rv0936	0.115632183511667	7.16721928867665	1.44768760017242	0.201894867862493	0.345834063406577	-6.46049179506609	Not Significant	NC_000962.3	Mycobrowser_v4	CDS	1044317	1045222	.	+	Locus=Rv0936;Name=pstA2;Function=Involved	Locus=Rv0936;Name=pstA2;Function=Involved	pstA2	Involved	NA
944	Rv0937c	-0.150977417188702	7.32403493779112	-2.29961846320337	0.064780002178993	0.157675902739613	-5.32416720464095	Not Significant	NC_000962.3	Mycobrowser_v4	CDS	1045199	1046020	.	-	Locus=Rv0937c;Name=mku;Function=Involved	Locus=Rv0937c;Name=mku;Function=Involved	mku	Involved	NA
945	Rv0938	0.155873428125792	9.60772023987794	1.90431987289698	0.109634532159908	0.226005084304218	-5.86587595662906	Not Significant	NC_000962.3	Mycobrowser_v4	CDS	1046136	1048415	.	+	Locus=Rv0938;Name=ligD;Function=Involved	Locus=Rv0938;Name=ligD;Function=Involved	ligD	Involved	NA
946	Rv0939	-0.219003711257084	8.90451246947338	-1.11438564026479	0.31116664127745	0.470863362306312	-6.84677296906344	Not Significant	NC_000962.3	Mycobrowser_v4	CDS	1048412	1050346	.	+	Locus=Rv0939;Name=Rv0939;Function=Function	Locus=Rv0939;Name=Rv0939;Function=Function	Rv0939	Function	NA
947	Rv0940c	0.467548314538083	7.32391555211476	6.59295958021173	0.000811653655591123	0.0115290365969367	-0.456744824793719	Not Significant	NC_000962.3	Mycobrowser_v4	CDS	1050593	1051459	.	-	Locus=Rv0940c;Name=Rv0940c;Function=Function	Locus=Rv0940c;Name=Rv0940c;Function=Function	Rv0940c	Function	NA
948	Rv0941c	0.14605972374439	9.25925401012882	1.18332542641358	0.285018231119055	0.441501978038409	-6.77155464575974	Not Significant	NC_000962.3	Mycobrowser_v4	CDS	1051544	1052317	.	-	Locus=Rv0941c;Name=Rv0941c;Function=Function	Locus=Rv0941c;Name=Rv0941c;Function=Function	Rv0941c	Function	NA
949	Rv0942	0.258186554597382	6.3466591393745	1.95151627135612	0.10291408142137	0.216275164628495	-5.80193092146716	Not Significant	NC_000962.3	Mycobrowser_v4	CDS	1052360	1052638	.	+	Locus=Rv0942;Name=Rv0942;Function=Unknown;Product=Hypothetical	Locus=Rv0942;Name=Rv0942;Function=Unknown;Product=Hypothetical	Rv0942	Unknown	Hypothetical
950	Rv0943c	0.981426754651798	7.74753292237555	2.7115411605036	0.0380199905883122	0.111968296765676	-4.75748121137308	Not Significant	NC_000962.3	Mycobrowser_v4	CDS	1052696	1053736	.	-	Locus=Rv0943c;Name=Rv0943c;Function=Function	Locus=Rv0943c;Name=Rv0943c;Function=Function	Rv0943c	Function	NA
951	Rv0944	0.654471905029799	5.25495175584666	3.86694997819894	0.00970394939130863	0.0458346735812781	-3.25618476013945	Not Significant	NC_000962.3	Mycobrowser_v4	CDS	1053765	1054241	.	+	Locus=Rv0944;Name=Rv0944;Function=This	Locus=Rv0944;Name=Rv0944;Function=This	Rv0944	This	NA
952	Rv0945	-0.30499070087502	6.78155545729456	-3.16642983821781	0.0216733043819451	0.0765449189242561	-4.14622088076696	Not Significant	NC_000962.3	Mycobrowser_v4	CDS	1054247	1055008	.	+	Locus=Rv0945;Name=Rv0945;Function=Function	Locus=Rv0945;Name=Rv0945;Function=Function	Rv0945	Function	NA
953	Rv0946c	0.222636103149307	6.94646922564136	2.99008449515418	0.0268520865952969	0.0884165152528728	-4.38059530969007	Not Significant	NC_000962.3	Mycobrowser_v4	CDS	1055024	1056685	.	-	Locus=Rv0946c;Name=pgi;Function=Involved	Locus=Rv0946c;Name=pgi;Function=Involved	pgi	Involved	NA
954	Rv0947c	-0.273508565229255	5.23811890339881	-0.847447291453393	0.431868822273367	0.586678344254082	-7.10864713803699	Not Significant	NC_000962.3	Mycobrowser_v4	CDS	1057300	1057530	.	-	Locus=Rv0947c;Name=Rv0947c;Function=Function	Locus=Rv0947c;Name=Rv0947c;Function=Function	Rv0947c	Function	NA
955	Rv0948c	-0.597885131978708	7.03511929345793	-3.85967377322015	0.00978144529892391	0.0459525425396283	-3.26506360979415	Not Significant	NC_000962.3	Mycobrowser_v4	CDS	1057646	1057963	.	-	Locus=Rv0948c;Name=Rv0948c;Function=Involved	Locus=Rv0948c;Name=Rv0948c;Function=Involved	Rv0948c	Involved	NA
956	Rv0949	0.0439864058763026	7.97041536203966	0.454321030053258	0.666871854248788	0.785790268463907	-7.3867519431267	Not Significant	NC_000962.3	Mycobrowser_v4	CDS	1058260	1060575	.	+	Locus=Rv0949;Name=uvrD1;Function=Involved	Locus=Rv0949;Name=uvrD1;Function=Involved	uvrD1	Involved	NA
957	Rv0950c	-0.41945476259281	9.40828111383061	-1.45393859958238	0.200231363838299	0.344062016802941	-6.4527663725815	Not Significant	NC_000962.3	Mycobrowser_v4	CDS	1060656	1061654	.	-	Locus=Rv0950c;Name=Rv0950c;Function=Function	Locus=Rv0950c;Name=Rv0950c;Function=Function	Rv0950c	Function	NA
958	Rv0951	-0.238570344481259	9.77687026469863	-0.887875211705887	0.411539210448819	0.567177977006658	-7.07231470163071	Not Significant	NC_000962.3	Mycobrowser_v4	CDS	1061964	1063127	.	+	Locus=Rv0951;Name=sucC;Function=Involved	Locus=Rv0951;Name=sucC;Function=Involved	sucC	Involved	NA
959	Rv0952	-0.179441488121155	9.07321146414321	-0.586995117122022	0.580348301896779	0.714105466639983	-7.30929538772036	Not Significant	NC_000962.3	Mycobrowser_v4	CDS	1063140	1064051	.	+	Locus=Rv0952;Name=sucD;Function=Involved	Locus=Rv0952;Name=sucD;Function=Involved	sucD	Involved	NA
960	Rv0953c	0.606566068357597	6.34361621503053	5.05351083465459	0.00294101056991931	0.0220973226604748	-1.91397199363597	Not Significant	NC_000962.3	Mycobrowser_v4	CDS	1064114	1064962	.	-	Locus=Rv0953c;Name=Rv0953c;Function=Function	Locus=Rv0953c;Name=Rv0953c;Function=Function	Rv0953c	Function	NA
961	Rv0954	-0.332328589085121	9.36810894200863	-2.10110544028723	0.0842677096204818	0.189626753869493	-5.59759997522304	Not Significant	NC_000962.3	Mycobrowser_v4	CDS	1065127	1066038	.	+	Locus=Rv0954;Name=Rv0954;Function=Unknown;Product=Probable	Locus=Rv0954;Name=Rv0954;Function=Unknown;Product=Probable	Rv0954	Unknown	Probable
962	Rv0955	-0.119941480804387	9.00530315264472	-1.39904285947466	0.215288116588036	0.361632002486248	-6.52008812210813	Not Significant	NC_000962.3	Mycobrowser_v4	CDS	1066078	1067445	.	+	Locus=Rv0955;Name=Rv0955;Function=Unknown;Product=Probable	Locus=Rv0955;Name=Rv0955;Function=Unknown;Product=Probable	Rv0955	Unknown	Probable
963	Rv0956	-0.120433140173811	7.71279173612786	-0.744374246003602	0.487046613019205	0.634964031105039	-7.19524125864775	Not Significant	NC_000962.3	Mycobrowser_v4	CDS	1067561	1068208	.	+	Locus=Rv0956;Name=purN;Function=Involved	Locus=Rv0956;Name=purN;Function=Involved	purN	Involved	NA
964	Rv0957	-0.480933362281405	9.63395550247304	-2.99143177176019	0.0268076901341904	0.0883450719748256	-4.37879111714781	Not Significant	NC_000962.3	Mycobrowser_v4	CDS	1068205	1069776	.	+	Locus=Rv0957;Name=purH;Function=Involved	Locus=Rv0957;Name=purH;Function=Involved	purH	Involved	NA
965	Rv0958	-0.0131047988979738	8.07275109336321	-0.144882518713521	0.88993570547112	0.932838611821599	-7.49369758423886	Not Significant	NC_000962.3	Mycobrowser_v4	CDS	1069883	1071262	.	+	Locus=Rv0958;Name=Rv0958;Function=Chelation,	Locus=Rv0958;Name=Rv0958;Function=Chelation,	Rv0958	Chelation,	NA
966	Rv0959	0.391271473524088	8.1223580613023	5.87391218290989	0.00143422030877815	0.0151629007131994	-1.10136016059184	Not Significant	NC_000962.3	Mycobrowser_v4	CDS	1071255	1073273	.	+	Locus=Rv0959;Name=Rv0959;Function=Function	Locus=Rv0959;Name=Rv0959;Function=Function	Rv0959	Function	NA
967	Rv0959A	1.38484463877845	6.81262019179729	3.05369771316811	0.0248413505260744	0.083780360699724	-4.29562970016956	Not Significant	NC_000962.3	Mycobrowser_v4	CDS	1073327	1073548	.	+	Locus=Rv0959A;Name=vapB9;Function=Unknown;Product=Possible	Locus=Rv0959A;Name=vapB9;Function=Unknown;Product=Possible	vapB9	Unknown	Possible
968	Rv0960	1.4297011567294	8.84390451052295	3.00570213426192	0.0263423631189646	0.0878418621285785	-4.35969338679354	Not Significant	NC_000962.3	Mycobrowser_v4	CDS	1073545	1073928	.	+	Locus=Rv0960;Name=vapC9;Function=Unknown;Product=Possible	Locus=Rv0960;Name=vapC9;Function=Unknown;Product=Possible	vapC9	Unknown	Possible
969	Rv0961	0.633166553244033	6.2544253419929	2.7382830791757	0.0367540758605595	0.109447887015933	-4.72099778338742	Not Significant	NC_000962.3	Mycobrowser_v4	CDS	1074074	1074421	.	+	Locus=Rv0961;Name=Rv0961;Function=Unknown;Product=Probable	Locus=Rv0961;Name=Rv0961;Function=Unknown;Product=Probable	Rv0961	Unknown	Probable
970	Rv0962c	0.470232513677237	7.92721503703515	3.41939666142772	0.0160719996707147	0.0629298015275872	-3.81685313765228	Not Significant	NC_000962.3	Mycobrowser_v4	CDS	1074440	1075114	.	-	Locus=Rv0962c;Name=lprP;Function=Unknown;Product=Possible	Locus=Rv0962c;Name=lprP;Function=Unknown;Product=Possible	lprP	Unknown	Possible
971	Rv0963c	0.997691497656393	5.64066747798727	10.3204991467149	8.03195597924973e-05	0.00390754658390499	2.13884541236031	Not Significant	NC_000962.3	Mycobrowser_v4	CDS	1075297	1076097	.	-	Locus=Rv0963c;Name=Rv0963c;Function=Function	Locus=Rv0963c;Name=Rv0963c;Function=Function	Rv0963c	Function	NA
972	Rv0964c	0.0801354688145137	4.12413707799132	0.951990796959164	0.380814512109309	0.538564709712729	-7.01212551952835	Not Significant	NC_000962.3	Mycobrowser_v4	CDS	1076196	1076678	.	-	Locus=Rv0964c;Name=Rv0964c;Function=Unknown;Product=Hypothetical	Locus=Rv0964c;Name=Rv0964c;Function=Unknown;Product=Hypothetical	Rv0964c	Unknown	Hypothetical
973	Rv0965c	0.13209272350566	6.98995716903689	0.910516700605836	0.400477211142512	0.556265990637637	-7.05141245007517	Not Significant	NC_000962.3	Mycobrowser_v4	CDS	1076778	1077197	.	-	Locus=Rv0965c;Name=Rv0965c;Function=Function	Locus=Rv0965c;Name=Rv0965c;Function=Function	Rv0965c	Function	NA
974	Rv0966c	0.0448754274620491	6.5481999110603	0.630564606338472	0.553457213274994	0.691288663050795	-7.280038221336	Not Significant	NC_000962.3	Mycobrowser_v4	CDS	1077233	1077835	.	-	Locus=Rv0966c;Name=Rv0966c;Function=Function	Locus=Rv0966c;Name=Rv0966c;Function=Function	Rv0966c	Function	NA
975	Rv0967	0.00233227445705619	7.60953121056095	0.00927711755661458	0.992923391527943	0.994968547844169	-7.50597919231346	Not Significant	NC_000962.3	Mycobrowser_v4	CDS	1077975	1078334	.	+	Locus=Rv0967;Name=csoR;Function=Involved	Locus=Rv0967;Name=csoR;Function=Involved	csoR	Involved	NA
976	Rv0968	1.38658610954775	8.68622989442673	7.31540908596173	0.000480745797971387	0.00932348466476533	0.135417238920765	Significantly Enriched	NC_000962.3	Mycobrowser_v4	CDS	1078391	1078687	.	+	Locus=Rv0968;Name=Rv0968;Function=Function	Locus=Rv0968;Name=Rv0968;Function=Function	Rv0968	Function	NA
977	Rv0969	1.20037607167738	8.73349178602454	3.65095950248372	0.0123312101486788	0.0530560231436103	-3.52310986192586	Not Significant	NC_000962.3	Mycobrowser_v4	CDS	1078743	1081055	.	+	Locus=Rv0969;Name=ctpV;Function=Metal	Locus=Rv0969;Name=ctpV;Function=Metal	ctpV	Metal	NA
978	Rv0970	-0.76843417325193	7.42180636628814	-6.67930230371911	0.000760576907258695	0.0110867615095537	-0.38319080342909	Not Significant	NC_000962.3	Mycobrowser_v4	CDS	1081052	1081684	.	+	Locus=Rv0970;Name=Rv0970;Function=Unknown;Product=Probable	Locus=Rv0970;Name=Rv0970;Function=Unknown;Product=Probable	Rv0970	Unknown	Probable
979	Rv0971c	-0.262465939546638	6.33876815480907	-0.720817806417746	0.500326426196185	0.646718847809881	-7.21375520074635	Not Significant	NC_000962.3	Mycobrowser_v4	CDS	1081775	1082584	.	-	Locus=Rv0971c;Name=echA7;Function=Could	Locus=Rv0971c;Name=echA7;Function=Could	echA7	Could	NA
980	Rv0972c	0.327904104948924	6.24032134892008	0.94213845528683	0.385415315569019	0.542901342089983	-7.02157324756713	Not Significant	NC_000962.3	Mycobrowser_v4	CDS	1082584	1083750	.	-	Locus=Rv0972c;Name=fadE12;Function=Function	Locus=Rv0972c;Name=fadE12;Function=Function	fadE12	Function	NA
981	Rv0973c	-0.0128999285231295	7.82317442058272	-0.0342956720368279	0.97384478624771	0.984600467708539	-7.50533759309471	Not Significant	NC_000962.3	Mycobrowser_v4	CDS	1083747	1085750	.	-	Locus=Rv0973c;Name=accA2;Function=This	Locus=Rv0973c;Name=accA2;Function=This	accA2	This	NA
982	Rv0974c	-0.631678970729939	7.49466253315419	-3.09624429873535	0.023589278522793	0.0810321906537604	-4.23906167102771	Not Significant	NC_000962.3	Mycobrowser_v4	CDS	1085756	1087345	.	-	Locus=Rv0974c;Name=accD2;Function=Involved	Locus=Rv0974c;Name=accD2;Function=Involved	accD2	Involved	NA
983	Rv0975c	-1.26421572013201	7.70344943920748	-1.82680820445138	0.121649347450044	0.243483562283618	-5.97017227956825	Not Significant	NC_000962.3	Mycobrowser_v4	CDS	1087348	1088496	.	-	Locus=Rv0975c;Name=fadE13;Function=Function	Locus=Rv0975c;Name=fadE13;Function=Function	fadE13	Function	NA
984	Rv0976c	0.527921386270047	7.43661555462671	1.04689482418636	0.338711750944917	0.49633514106838	-6.91761579743976	Not Significant	NC_000962.3	Mycobrowser_v4	CDS	1088493	1090175	.	-	Locus=Rv0976c;Name=Rv0976c;Function=Function	Locus=Rv0976c;Name=Rv0976c;Function=Function	Rv0976c	Function	NA
985	Rv0977	0.118986200233355	9.03776493031252	0.215484290755021	0.837111292459865	0.898273269990018	-7.47881250861437	Not Significant	NC_000962.3	Mycobrowser_v4	CDS	1090373	1093144	.	+	Locus=Rv0977;Name=PE_PGRS16;Function=Function	Locus=Rv0977;Name=PE_PGRS16;Function=Function	PE_PGRS16	Function	NA
986	Rv0978c	0.582831565275773	5.9967969800651	0.880194643771771	0.415344450650278	0.571006924030689	-7.07931577718121	Not Significant	NC_000962.3	Mycobrowser_v4	CDS	1093361	1094356	.	-	Locus=Rv0978c;Name=PE_PGRS17;Function=Function	Locus=Rv0978c;Name=PE_PGRS17;Function=Function	PE_PGRS17	Function	NA
987	Rv0979A	-0.642526605650896	6.42967387936215	-3.07397842400744	0.0242356155946103	0.0823080417925158	-4.26863885236182	Not Significant	NC_000962.3	Mycobrowser_v4	CDS	1094886	1095059	.	+	Locus=Rv0979A;Name=rpmF;Function=Involved	Locus=Rv0979A;Name=rpmF;Function=Involved	rpmF	Involved	NA
988	Rv0979c	1.55652054310454	3.60079455323528	4.84142634457116	0.00358872749406092	0.0250203849273943	-2.13877070124658	Significantly Enriched	NC_000962.3	Mycobrowser_v4	CDS	1094670	1094864	.	-	Locus=Rv0979c;Name=Rv0979c;Function=Unknown;Product=Hypothetical	Locus=Rv0979c;Name=Rv0979c;Function=Unknown;Product=Hypothetical	Rv0979c	Unknown	Hypothetical
989	Rv0980c	-0.534594679377804	9.24935508541533	-2.48702498335934	0.050708335999996	0.135268570056192	-5.06559094610903	Not Significant	NC_000962.3	Mycobrowser_v4	CDS	1095078	1096451	.	-	Locus=Rv0980c;Name=PE_PGRS18;Function=Function	Locus=Rv0980c;Name=PE_PGRS18;Function=Function	PE_PGRS18	Function	NA
990	Rv0981	-0.203990779234559	8.45747372425966	-0.507723968651551	0.631240863591905	0.756866740942604	-7.35773184083741	Not Significant	NC_000962.3	Mycobrowser_v4	CDS	1096822	1097508	.	+	Locus=Rv0981;Name=mprA;Function=Regulator	Locus=Rv0981;Name=mprA;Function=Regulator	mprA	Regulator	NA
991	Rv0982	-0.0553400796905272	10.8153687121914	-0.105802587896974	0.919469486887542	0.948720902164982	-7.49944739138112	Not Significant	NC_000962.3	Mycobrowser_v4	CDS	1097508	1099022	.	+	Locus=Rv0982;Name=mprB;Function=Sensor	Locus=Rv0982;Name=mprB;Function=Sensor	mprB	Sensor	NA
992	Rv0983	-0.03542596181686	7.74099608943003	-0.11178145272547	0.914940447655852	0.946200427408437	-7.49868329136902	Not Significant	NC_000962.3	Mycobrowser_v4	CDS	1099066	1100460	.	+	Locus=Rv0983;Name=pepD;Function=Function	Locus=Rv0983;Name=pepD;Function=Function	pepD	Function	NA
993	Rv0984	-0.222432907370163	7.08111200403251	-0.821573478177869	0.445268658299583	0.596758132955226	-7.13121541914625	Not Significant	NC_000962.3	Mycobrowser_v4	CDS	1100460	1101005	.	+	Locus=Rv0984;Name=moaB2;Function=Thought	Locus=Rv0984;Name=moaB2;Function=Thought	moaB2	Thought	NA
994	Rv0985c	0.220982956818888	7.01235701658665	2.42294570711245	0.0551141075238727	0.141400202032243	-5.15394331338578	Not Significant	NC_000962.3	Mycobrowser_v4	CDS	1101025	1101480	.	-	Locus=Rv0985c;Name=mscL;Function=Ion	Locus=Rv0985c;Name=mscL;Function=Ion	mscL	Ion	NA
995	Rv0986	1.12503362261405	6.13613801473918	10.9319744769333	5.91738925356405e-05	0.00323167279249733	2.47585620901125	Significantly Enriched	NC_000962.3	Mycobrowser_v4	CDS	1101803	1102549	.	+	Locus=Rv0986;Name=Rv0986;Function=Thought	Locus=Rv0986;Name=Rv0986;Function=Thought	Rv0986	Thought	NA
996	Rv0987	1.05780291691358	7.17403634713459	15.9258520036102	7.81160235570777e-06	0.00145079498828142	4.64316615459757	Significantly Enriched	NC_000962.3	Mycobrowser_v4	CDS	1102542	1105109	.	+	Locus=Rv0987;Name=Rv0987;Function=Thought	Locus=Rv0987;Name=Rv0987;Function=Thought	Rv0987	Thought	NA
997	Rv0988	0.720324044871172	6.17942598464193	3.80926428590868	0.0103379148508305	0.0474471280653683	-3.32679405131302	Not Significant	NC_000962.3	Mycobrowser_v4	CDS	1105116	1106276	.	+	Locus=Rv0988;Name=Rv0988;Function=Unknown;Product=Possible	Locus=Rv0988;Name=Rv0988;Function=Unknown;Product=Possible	Rv0988	Unknown	Possible
998	Rv0989c	0.397109735237528	7.97774846953577	4.68939101914196	0.00415429513484525	0.0275443214051409	-2.30386036977837	Not Significant	NC_000962.3	Mycobrowser_v4	CDS	1106405	1107382	.	-	Locus=Rv0989c;Name=grcC2;Function=Possible	Locus=Rv0989c;Name=grcC2;Function=Possible	grcC2	Possible	NA
999	Rv0990c	0.584193925360086	6.69490950048454	5.06424273777574	0.00291198644330758	0.0220717882773805	-1.90276414725802	Not Significant	NC_000962.3	Mycobrowser_v4	CDS	1107443	1108099	.	-	Locus=Rv0990c;Name=Rv0990c;Function=Unknown;Product=Hypothetical	Locus=Rv0990c;Name=Rv0990c;Function=Unknown;Product=Hypothetical	Rv0990c	Unknown	Hypothetical
1000	Rv0991c	0.587972168557707	8.9977141770184	4.66063632468698	0.00427238911037754	0.0277598304133379	-2.33545998393163	Not Significant	NC_000962.3	Mycobrowser_v4	CDS	1108172	1108504	.	-	Locus=Rv0991c;Name=Rv0991c;Function=Function	Locus=Rv0991c;Name=Rv0991c;Function=Function	Rv0991c	Function	NA
1001	Rv0992c	0.310570740907872	6.49418574455108	2.33425703777008	0.0618959951006986	0.152854830540558	-5.27635171012381	Not Significant	NC_000962.3	Mycobrowser_v4	CDS	1108578	1109171	.	-	Locus=Rv0992c;Name=Rv0992c;Function=Function	Locus=Rv0992c;Name=Rv0992c;Function=Function	Rv0992c	Function	NA
1002	Rv0993	-0.316810426919358	6.40495163887147	-3.87759435496865	0.00959182560101683	0.0454706275751005	-3.24321018362363	Not Significant	NC_000962.3	Mycobrowser_v4	CDS	1109272	1110192	.	+	Locus=Rv0993;Name=galU;Function=May	Locus=Rv0993;Name=galU;Function=May	galU	May	NA
1003	Rv0994	-0.112299898755857	7.54116169339783	-0.58711260063084	0.580274735859136	0.714105466639983	-7.30921896930457	Not Significant	NC_000962.3	Mycobrowser_v4	CDS	1110269	1111549	.	+	Locus=Rv0994;Name=moeA1;Function=Involved	Locus=Rv0994;Name=moeA1;Function=Involved	moeA1	Involved	NA
1004	Rv0995	-0.057482673883543	5.10656827095266	-0.433903273700703	0.680762799459612	0.796403831073233	-7.39705819737807	Not Significant	NC_000962.3	Mycobrowser_v4	CDS	1111612	1112223	.	+	Locus=Rv0995;Name=rimJ;Function=Acetylates	Locus=Rv0995;Name=rimJ;Function=Acetylates	rimJ	Acetylates	NA
1005	Rv0996	0.294390337523238	10.315651997321	3.70392994829992	0.0116197173871832	0.0509782311978116	-3.4570076161618	Not Significant	NC_000962.3	Mycobrowser_v4	CDS	1112384	1113460	.	+	Locus=Rv0996;Name=Rv0996;Function=Unknown;Product=Probable	Locus=Rv0996;Name=Rv0996;Function=Unknown;Product=Probable	Rv0996	Unknown	Probable
1006	Rv0997	-0.403709742294282	8.16751183750843	-1.1995526450701	0.279147552594267	0.435099028713211	-6.75345526185103	Not Significant	NC_000962.3	Mycobrowser_v4	CDS	1114293	1114724	.	+	Locus=Rv0997;Name=Rv0997;Function=Unknown;Product=Hypothetical	Locus=Rv0997;Name=Rv0997;Function=Unknown;Product=Hypothetical	Rv0997	Unknown	Hypothetical
1007	Rv0998	0.0364152460894509	9.23155402159817	0.290409410701547	0.78207750667219	0.859843405640725	-7.45676259969443	Not Significant	NC_000962.3	Mycobrowser_v4	CDS	1114748	1115749	.	+	Locus=Rv0998;Name=Rv0998;Function=Unknown;Product=Conserved	Locus=Rv0998;Name=Rv0998;Function=Unknown;Product=Conserved	Rv0998	Unknown	Conserved
1008	Rv0999	-0.186333438277377	7.31885535775988	-1.05124473466175	0.336877124839278	0.495325186956731	-6.91313756244339	Not Significant	NC_000962.3	Mycobrowser_v4	CDS	1115767	1116525	.	+	Locus=Rv0999;Name=Rv0999;Function=Unknown;Product=Unknown	Locus=Rv0999;Name=Rv0999;Function=Unknown;Product=Unknown	Rv0999	Unknown	Unknown
1009	Rv1000c	0.104685637110325	7.18999944935835	0.331896669830423	0.752175873223999	0.84302076388356	-7.44182895308712	Not Significant	NC_000962.3	Mycobrowser_v4	CDS	1116531	1117148	.	-	Locus=Rv1000c;Name=Rv1000c;Function=Function	Locus=Rv1000c;Name=Rv1000c;Function=Function	Rv1000c	Function	NA
1010	Rv1001	-0.242102499296077	8.11082060611839	-2.88987949167761	0.0303916636167075	0.095699316178176	-4.51532489768967	Not Significant	NC_000962.3	Mycobrowser_v4	CDS	1117185	1118393	.	+	Locus=Rv1001;Name=arcA;Function=Arginine	Locus=Rv1001;Name=arcA;Function=Arginine	arcA	Arginine	NA
1011	Rv1002c	-0.297656764061053	6.86980368717676	-2.37224888764033	0.0588882920044997	0.147485992587846	-5.22390616306273	Not Significant	NC_000962.3	Mycobrowser_v4	CDS	1118428	1119939	.	-	Locus=Rv1002c;Name=Rv1002c;Function=Unknown;Product=Conserved	Locus=Rv1002c;Name=Rv1002c;Function=Unknown;Product=Conserved	Rv1002c	Unknown	Conserved
1012	Rv1003	0.291106979415721	6.50887565808424	1.24081754811984	0.26469416349832	0.417438120971656	-6.7067878971405	Not Significant	NC_000962.3	Mycobrowser_v4	CDS	1120022	1120879	.	+	Locus=Rv1003;Name=Rv1003;Function=Function	Locus=Rv1003;Name=Rv1003;Function=Function	Rv1003	Function	NA
1013	Rv1004c	0.0623803846517612	7.18479061189158	0.164393775670231	0.875260676315565	0.924941961437948	-7.49016101760244	Not Significant	NC_000962.3	Mycobrowser_v4	CDS	1120889	1122148	.	-	Locus=Rv1004c;Name=Rv1004c;Function=Unknown;Product=Probable	Locus=Rv1004c;Name=Rv1004c;Function=Unknown;Product=Probable	Rv1004c	Unknown	Probable
1014	Rv1005c	0.255457227003645	6.9851661914396	0.579768015467139	0.584884603049661	0.717193092334367	-7.31397034731841	Not Significant	NC_000962.3	Mycobrowser_v4	CDS	1122222	1123598	.	-	Locus=Rv1005c;Name=pabB;Function=Catalyzes	Locus=Rv1005c;Name=pabB;Function=Catalyzes	pabB	Catalyzes	NA
1015	Rv1006	-0.520971401331249	8.71461715159354	-3.45684550979929	0.0153891473398029	0.0606220257555799	-3.7688307492639	Not Significant	NC_000962.3	Mycobrowser_v4	CDS	1123714	1125417	.	+	Locus=Rv1006;Name=Rv1006;Function=Unknown;Product=Unknown	Locus=Rv1006;Name=Rv1006;Function=Unknown;Product=Unknown	Rv1006	Unknown	Unknown
1016	Rv1007c	0.128895737220892	8.96210705157238	0.835188165470454	0.438179899418624	0.591740516494547	-7.11940773357814	Not Significant	NC_000962.3	Mycobrowser_v4	CDS	1125444	1127003	.	-	Locus=Rv1007c;Name=metS;Function=It	Locus=Rv1007c;Name=metS;Function=It	metS	It	NA
1017	Rv1008	-0.390085497602904	6.64924860208979	-3.29102608108231	0.0186821254267961	0.069102320509747	-3.98293361297031	Not Significant	NC_000962.3	Mycobrowser_v4	CDS	1127089	1127883	.	+	Locus=Rv1008;Name=tatD;Function=DNase	Locus=Rv1008;Name=tatD;Function=DNase	tatD	DNase	NA
1018	Rv1009	-0.250594377229466	8.15033377469948	-0.786471591518749	0.46393201544724	0.613740110170176	-7.16095293844587	Not Significant	NC_000962.3	Mycobrowser_v4	CDS	1128091	1129179	.	+	Locus=Rv1009;Name=rpfB;Function=Thought	Locus=Rv1009;Name=rpfB;Function=Thought	rpfB	Thought	NA
1019	Rv1010	-0.415705236643021	7.58940674739077	-1.35571248605239	0.227906699259578	0.376491032902496	-6.57235305844293	Not Significant	NC_000962.3	Mycobrowser_v4	CDS	1129152	1130105	.	+	Locus=Rv1010;Name=ksgA;Function=Specifically	Locus=Rv1010;Name=ksgA;Function=Specifically	ksgA	Specifically	NA
1020	Rv1011	0.896656773451162	5.39224383512121	11.5486956009574	4.41640422635887e-05	0.00286477420816479	2.79661260425128	Not Significant	NC_000962.3	Mycobrowser_v4	CDS	1130191	1131111	.	+	Locus=Rv1011;Name=ispE;Function=Thought	Locus=Rv1011;Name=ispE;Function=Thought	ispE	Thought	NA
1021	Rv1012	0.1105025592149	3.73644808560854	0.36045690415848	0.731863091958171	0.829714871512147	-7.43043757457439	Not Significant	NC_000962.3	Mycobrowser_v4	CDS	1131128	1131421	.	+	Locus=Rv1012;Name=Rv1012;Function=Unknown;Product=Hypothetical	Locus=Rv1012;Name=Rv1012;Function=Unknown;Product=Hypothetical	Rv1012	Unknown	Hypothetical
1022	Rv1013	0.247732919423399	8.66912880806785	3.36278346308753	0.0171694063436893	0.0659007194177896	-3.88982030919895	Not Significant	NC_000962.3	Mycobrowser_v4	CDS	1131625	1133259	.	+	Locus=Rv1013;Name=pks16;Function=Potentially	Locus=Rv1013;Name=pks16;Function=Potentially	pks16	Potentially	NA
1023	Rv1014c	-0.369325050023579	6.00932668410382	-1.78901119410353	0.1279792956138	0.250929681878544	-6.02065332593812	Not Significant	NC_000962.3	Mycobrowser_v4	CDS	1133333	1133908	.	-	Locus=Rv1014c;Name=pth;Function=The	Locus=Rv1014c;Name=pth;Function=The	pth	The	NA
1024	Rv1015c	-0.71844388755917	8.2697730655543	-2.39907008362522	0.0568584877820469	0.144447280971101	-5.1868875711021	Not Significant	NC_000962.3	Mycobrowser_v4	CDS	1133921	1134568	.	-	Locus=Rv1015c;Name=rplY;Function=Binds	Locus=Rv1015c;Name=rplY;Function=Binds	rplY	Binds	NA
1025	Rv1016c	-0.394540331962375	8.76256184615253	-1.99458425863655	0.0971479300434861	0.210163085179134	-5.74333395941676	Not Significant	NC_000962.3	Mycobrowser_v4	CDS	1134785	1135465	.	-	Locus=Rv1016c;Name=lpqT;Function=Unknown;Product=Probable	Locus=Rv1016c;Name=lpqT;Function=Unknown;Product=Probable	lpqT	Unknown	Probable
1026	Rv1017c	-0.303326190946016	7.95388882850336	-1.46486971240632	0.197353273935022	0.340469389253149	-6.43922148494004	Not Significant	NC_000962.3	Mycobrowser_v4	CDS	1135501	1136481	.	-	Locus=Rv1017c;Name=prsA;Function=Catalyzes	Locus=Rv1017c;Name=prsA;Function=Catalyzes	prsA	Catalyzes	NA
1027	Rv1018c	-0.376012892415281	8.25847805058812	-2.89930738215735	0.0300377653063719	0.095512240663725	-4.50260462829975	Not Significant	NC_000962.3	Mycobrowser_v4	CDS	1136573	1138060	.	-	Locus=Rv1018c;Name=glmU;Function=Peptidoglycan	Locus=Rv1018c;Name=glmU;Function=Peptidoglycan	glmU	Peptidoglycan	NA
1028	Rv1019	0.0293380461800172	7.45860364098804	0.21365940622318	0.838466166608447	0.899479140143351	-7.47926966445795	Not Significant	NC_000962.3	Mycobrowser_v4	CDS	1138315	1138908	.	+	Locus=Rv1019;Name=Rv1019;Function=Involved	Locus=Rv1019;Name=Rv1019;Function=Involved	Rv1019	Involved	NA
1029	Rv1020	0.108429219102915	8.77004768318497	0.707757138251371	0.507795287199755	0.653119384594001	-7.22380772109902	Not Significant	NC_000962.3	Mycobrowser_v4	CDS	1138967	1142671	.	+	Locus=Rv1020;Name=mfd;Function=Involved	Locus=Rv1020;Name=mfd;Function=Involved	mfd	Involved	NA
1030	Rv1021	-0.20714186214409	7.77796888900738	-2.96058367620328	0.0278447489146895	0.0904894617008812	-4.4201505482381	Not Significant	NC_000962.3	Mycobrowser_v4	CDS	1142671	1143648	.	+	Locus=Rv1021;Name=Rv1021;Function=Function	Locus=Rv1021;Name=Rv1021;Function=Function	Rv1021	Function	NA
1031	Rv1022	0.0121305653224653	8.09453540216014	0.191263300241245	0.855142899975098	0.91159029490635	-7.48456819775726	Not Significant	NC_000962.3	Mycobrowser_v4	CDS	1143736	1144467	.	+	Locus=Rv1022;Name=lpqU;Function=Unknown;Product=Probable	Locus=Rv1022;Name=lpqU;Function=Unknown;Product=Probable	lpqU	Unknown	Probable
1032	Rv1023	-0.12433757593202	7.32920193401473	-1.21610795129811	0.273267517882102	0.427818656314216	-6.73484158962658	Not Significant	NC_000962.3	Mycobrowser_v4	CDS	1144564	1145853	.	+	Locus=Rv1023;Name=eno;Function=Glycolysis	Locus=Rv1023;Name=eno;Function=Glycolysis	eno	Glycolysis	NA
1033	Rv1024	-0.203966723590971	5.49629828335456	-2.56247944799731	0.0459981311454382	0.126877906745603	-4.96173972026273	Not Significant	NC_000962.3	Mycobrowser_v4	CDS	1145858	1146544	.	+	Locus=Rv1024;Name=Rv1024;Function=Unknown;Product=Possible	Locus=Rv1024;Name=Rv1024;Function=Unknown;Product=Possible	Rv1024	Unknown	Possible
1034	Rv1025	-0.144595433585733	7.4828270389679	-2.10007268662304	0.0843837358509647	0.189626753869493	-5.59901742423957	Not Significant	NC_000962.3	Mycobrowser_v4	CDS	1146561	1147028	.	+	Locus=Rv1025;Name=Rv1025;Function=Function	Locus=Rv1025;Name=Rv1025;Function=Function	Rv1025	Function	NA
1035	Rv1026	-0.188949124933341	7.28491545337228	-1.19680588376771	0.28013378497788	0.435589568970799	-6.75652912693559	Not Significant	NC_000962.3	Mycobrowser_v4	CDS	1147019	1147978	.	+	Locus=Rv1026;Name=Rv1026;Function=Unknown.	Locus=Rv1026;Name=Rv1026;Function=Unknown.	Rv1026	Unknown.	NA
1036	Rv1027c	0.332788253800311	3.83029302600772	2.93164535410635	0.0288577392796238	0.0925159153840986	-4.45904184217141	Not Significant	NC_000962.3	Mycobrowser_v4	CDS	1148427	1149107	.	-	Locus=Rv1027c;Name=kdpE;Function=Member	Locus=Rv1027c;Name=kdpE;Function=Member	kdpE	Member	NA
1037	Rv1028c	0.175195398486371	7.55345757655301	1.02361472967066	0.348671008188347	0.507625516594163	-6.94137016327601	Not Significant	NC_000962.3	Mycobrowser_v4	CDS	1149104	1151686	.	-	Locus=Rv1028c;Name=kdpD;Function=Member	Locus=Rv1028c;Name=kdpD;Function=Member	kdpD	Member	NA
1038	Rv1029	0.419884280262371	6.86387980268194	3.60437916526885	0.0129974792748776	0.0545109798898961	-3.5815777805471	Not Significant	NC_000962.3	Mycobrowser_v4	CDS	1152012	1153727	.	+	Locus=Rv1029;Name=kdpA;Function=One	Locus=Rv1029;Name=kdpA;Function=One	kdpA	One	NA
1039	Rv1030	0.246265844227058	7.63389309919919	3.74525912108188	0.0110965828799733	0.0496983896074293	-3.40572027769518	Not Significant	NC_000962.3	Mycobrowser_v4	CDS	1153724	1155853	.	+	Locus=Rv1030;Name=kdpB;Function=One	Locus=Rv1030;Name=kdpB;Function=One	kdpB	One	NA
1040	Rv1031	-0.201201159313126	5.1147269627823	-1.93403677484343	0.105352822777884	0.219856936327895	-5.82564828325865	Not Significant	NC_000962.3	Mycobrowser_v4	CDS	1155853	1156422	.	+	Locus=Rv1031;Name=kdpC;Function=One	Locus=Rv1031;Name=kdpC;Function=One	kdpC	One	NA
1041	Rv1032c	-0.185894430553391	6.47331333303019	-2.62576288523878	0.0424097411028096	0.120907436865158	-4.87485380970422	Not Significant	NC_000962.3	Mycobrowser_v4	CDS	1156426	1157955	.	-	Locus=Rv1032c;Name=trcS;Function=Sensor	Locus=Rv1032c;Name=trcS;Function=Sensor	trcS	Sensor	NA
1042	Rv1033c	0.0993630259478149	6.32836114461827	0.487603402928176	0.644543374875347	0.766451748361426	-7.36901314213195	Not Significant	NC_000962.3	Mycobrowser_v4	CDS	1157963	1158736	.	-	Locus=Rv1033c;Name=trcR;Function=Sensor	Locus=Rv1033c;Name=trcR;Function=Sensor	trcR	Sensor	NA
1043	Rv1034c	1.02416308952045	3.91852695753808	1.43623668340004	0.204975785315565	0.349284481807435	-6.47460477977572	Not Significant	NC_000962.3	Mycobrowser_v4	CDS	1158918	1159307	.	-	Locus=Rv1034c;Name=Rv1034c;Function=Possibly	Locus=Rv1034c;Name=Rv1034c;Function=Possibly	Rv1034c	Possibly	NA
1044	Rv1035c	0.397386346021246	4.56912635352757	0.516919255559337	0.625212013778277	0.751954622257434	-7.35243785915679	Not Significant	NC_000962.3	Mycobrowser_v4	CDS	1159375	1160061	.	-	Locus=Rv1035c;Name=Rv1035c;Function=Possibly	Locus=Rv1035c;Name=Rv1035c;Function=Possibly	Rv1035c	Possibly	NA
1045	Rv1036c	1.21503603153459	4.66377069713432	4.44870344030085	0.0052714331940235	0.0318163090229277	-2.57210111744899	Significantly Enriched	NC_000962.3	Mycobrowser_v4	CDS	1160095	1160433	.	-	Locus=Rv1036c;Name=Rv1036c;Function=Possibly	Locus=Rv1036c;Name=Rv1036c;Function=Possibly	Rv1036c	Possibly	NA
1046	Rv1037c	-0.14739785455675	1.99894516569535	-0.409628207221454	0.697461386014854	0.806452678065898	-7.40873441564841	Not Significant	NC_000962.3	Mycobrowser_v4	CDS	1160544	1160828	.	-	Locus=Rv1037c;Name=esxI;Function=Unknown;Product=Putative	Locus=Rv1037c;Name=esxI;Function=Unknown;Product=Putative	esxI	Unknown	Putative
1047	Rv1038c	-1.29635192412979	5.28713193551345	-10.7305835295613	6.53223006854818e-05	0.00338979192357193	2.36703514952327	Significantly Depleted	NC_000962.3	Mycobrowser_v4	CDS	1160855	1161151	.	-	Locus=Rv1038c;Name=esxJ;Function=Function	Locus=Rv1038c;Name=esxJ;Function=Function	esxJ	Function	NA
1048	Rv1039c	0.277471400244961	6.05315906814164	0.644892017441787	0.54478829419325	0.683531928110938	-7.27002055216646	Not Significant	NC_000962.3	Mycobrowser_v4	CDS	1161297	1162472	.	-	Locus=Rv1039c;Name=PPE15;Function=Function	Locus=Rv1039c;Name=PPE15;Function=Function	PPE15	Function	NA
1049	Rv1040c	0.705593579084977	5.01732996902822	0.955925455579387	0.378989302819823	0.536627773243981	-7.00833273210582	Not Significant	NC_000962.3	Mycobrowser_v4	CDS	1162549	1163376	.	-	Locus=Rv1040c;Name=PE8;Function=Function	Locus=Rv1040c;Name=PE8;Function=Function	PE8	Function	NA
1050	Rv1041c	0.360559492706652	1.52807850846282	2.66921027658143	0.0401214998908967	0.116347984685264	-4.81534085672003	Not Significant	NC_000962.3	Mycobrowser_v4	CDS	1164572	1165435	.	-	Locus=Rv1041c;Name=Rv1041c;Function=Possibly	Locus=Rv1041c;Name=Rv1041c;Function=Possibly	Rv1041c	Possibly	NA
1051	Rv1043c	0.205577322411848	8.13087934420762	2.7538101561555	0.0360401013991813	0.107898518958164	-4.69984028717661	Not Significant	NC_000962.3	Mycobrowser_v4	CDS	1165781	1166806	.	-	Locus=Rv1043c;Name=Rv1043c;Function=Function	Locus=Rv1043c;Name=Rv1043c;Function=Function	Rv1043c	Function	NA
1052	Rv1044	0.719780541806787	6.10757658188529	2.22971905735047	0.0710396145197447	0.167872604560319	-5.42060809215285	Not Significant	NC_000962.3	Mycobrowser_v4	CDS	1167053	1167676	.	+	Locus=Rv1044;Name=Rv1044;Function=Function	Locus=Rv1044;Name=Rv1044;Function=Function	Rv1044	Function	NA
1053	Rv1045	-0.00390279880210098	7.04665537982681	-0.0345604720112904	0.973642934027244	0.984600467708539	-7.50532686300725	Not Significant	NC_000962.3	Mycobrowser_v4	CDS	1167673	1168554	.	+	Locus=Rv1045;Name=Rv1045;Function=Unknown;Product=Hypothetical	Locus=Rv1045;Name=Rv1045;Function=Unknown;Product=Hypothetical	Rv1045	Unknown	Hypothetical
1054	Rv1046c	0.565417950224898	9.10456587426944	7.58598070335234	0.000399509399851139	0.00826150446121078	0.344320292609311	Not Significant	NC_000962.3	Mycobrowser_v4	CDS	1168704	1169228	.	-	Locus=Rv1046c;Name=Rv1046c;Function=Unknown;Product=Hypothetical	Locus=Rv1046c;Name=Rv1046c;Function=Unknown;Product=Hypothetical	Rv1046c	Unknown	Hypothetical
1055	Rv1048c	1.23145912711013	6.95808638166019	9.98631524525647	9.55905093076006e-05	0.00414825810567966	1.94601286988729	Significantly Enriched	NC_000962.3	Mycobrowser_v4	CDS	1171038	1172153	.	-	Locus=Rv1048c;Name=Rv1048c;Function=Unknown;Product=Hypothetical	Locus=Rv1048c;Name=Rv1048c;Function=Unknown;Product=Hypothetical	Rv1048c	Unknown	Hypothetical
1056	Rv1049	0.316320749896033	4.67214373471905	0.764532482248307	0.475879022407541	0.623819856924941	-7.17901251109408	Not Significant	NC_000962.3	Mycobrowser_v4	CDS	1172386	1172832	.	+	Locus=Rv1049;Name=Rv1049;Function=Involved	Locus=Rv1049;Name=Rv1049;Function=Involved	Rv1049	Involved	NA
1057	Rv1050	0.887847002220491	5.07250185076997	1.19732817774493	0.27994601952115	0.435471585921789	-6.75594495278439	Not Significant	NC_000962.3	Mycobrowser_v4	CDS	1172881	1173786	.	+	Locus=Rv1050;Name=Rv1050;Function=Function	Locus=Rv1050;Name=Rv1050;Function=Function	Rv1050	Function	NA
1058	Rv1051c	0.831313693405191	3.89495556937278	2.22828147092599	0.0711748305833761	0.168090073198119	-5.42259035320043	Not Significant	NC_000962.3	Mycobrowser_v4	CDS	1173945	1174700	.	-	Locus=Rv1051c;Name=Rv1051c;Function=Function	Locus=Rv1051c;Name=Rv1051c;Function=Function	Rv1051c	Function	NA
1059	Rv1052	-0.105432650615996	7.84697938540663	-1.14356531084658	0.29985782536017	0.458744754835606	-6.81527452856693	Not Significant	NC_000962.3	Mycobrowser_v4	CDS	1175723	1176112	.	+	Locus=Rv1052;Name=Rv1052;Function=Unknown;Product=Hypothetical	Locus=Rv1052;Name=Rv1052;Function=Unknown;Product=Hypothetical	Rv1052	Unknown	Hypothetical
1060	Rv1053c	0.21643468070438	6.61440776533032	2.71080127392835	0.0380556811032765	0.111968296765676	-4.7584913992257	Not Significant	NC_000962.3	Mycobrowser_v4	CDS	1176011	1176286	.	-	Locus=Rv1053c;Name=Rv1053c;Function=Unknown;Product=Hypothetical	Locus=Rv1053c;Name=Rv1053c;Function=Unknown;Product=Hypothetical	Rv1053c	Unknown	Hypothetical
1061	Rv1054	-0.279521679891941	4.68753578120806	-1.28944861909529	0.248516184103943	0.400333245319459	-6.65066119822046	Not Significant	NC_000962.3	Mycobrowser_v4	CDS	1176928	1177242	.	+	Locus=Rv1054;Name=Rv1054;Function=Use	Locus=Rv1054;Name=Rv1054;Function=Use	Rv1054	Use	NA
1062	Rv1056	-0.185617819011834	6.11694127065812	-1.06704628895777	0.330281841831294	0.488952806545225	-6.89676633466397	Not Significant	NC_000962.3	Mycobrowser_v4	CDS	1177628	1178392	.	+	Locus=Rv1056;Name=Rv1056;Function=Function	Locus=Rv1056;Name=Rv1056;Function=Function	Rv1056	Function	NA
1063	Rv1057	0.406355149463062	11.8776217085387	3.46866858345268	0.0151803392598214	0.0601036423186417	-3.75371032507686	Not Significant	NC_000962.3	Mycobrowser_v4	CDS	1179396	1180577	.	+	Locus=Rv1057;Name=Rv1057;Function=Function	Locus=Rv1057;Name=Rv1057;Function=Function	Rv1057	Function	NA
1064	Rv1058	0.508033261383508	7.05056048837211	2.82697254392785	0.0328729492320918	0.100680436912651	-4.60042035003993	Not Significant	NC_000962.3	Mycobrowser_v4	CDS	1180684	1182315	.	+	Locus=Rv1058;Name=fadD14;Function=Involved	Locus=Rv1058;Name=fadD14;Function=Involved	fadD14	Involved	NA
1065	Rv1059	-0.0250747241308247	6.37589887365477	-0.294581431918158	0.779050606781994	0.858145383759587	-7.45534795557868	Not Significant	NC_000962.3	Mycobrowser_v4	CDS	1182391	1183455	.	+	Locus=Rv1059;Name=Rv1059;Function=Function	Locus=Rv1059;Name=Rv1059;Function=Function	Rv1059	Function	NA
1066	Rv1060	-0.708870621312639	6.61904920826053	-5.44390244708546	0.00206921365867599	0.0186853354050277	-1.51634717875411	Not Significant	NC_000962.3	Mycobrowser_v4	CDS	1183508	1183981	.	+	Locus=Rv1060;Name=Rv1060;Function=Unknown;Product=Unknown	Locus=Rv1060;Name=Rv1060;Function=Unknown;Product=Unknown	Rv1060	Unknown	Unknown
1067	Rv1061	0.0590966954760725	5.82613544247012	0.748536669381686	0.484725757095001	0.633496523376005	-7.19191914642979	Not Significant	NC_000962.3	Mycobrowser_v4	CDS	1184015	1184878	.	+	Locus=Rv1061;Name=Rv1061;Function=Function	Locus=Rv1061;Name=Rv1061;Function=Function	Rv1061	Function	NA
1068	Rv1062	-0.0679894941164338	5.78481206257406	-0.185713803134116	0.859288548044595	0.913757111745782	-7.48579173120477	Not Significant	NC_000962.3	Mycobrowser_v4	CDS	1184883	1185740	.	+	Locus=Rv1062;Name=Rv1062;Function=Function	Locus=Rv1062;Name=Rv1062;Function=Function	Rv1062	Function	NA
1069	Rv1063c	-0.116882298650922	6.71364173846496	-0.523104202583149	0.621174966682358	0.748255329720748	-7.34882851701842	Not Significant	NC_000962.3	Mycobrowser_v4	CDS	1185741	1186823	.	-	Locus=Rv1063c;Name=Rv1063c;Function=Function	Locus=Rv1063c;Name=Rv1063c;Function=Function	Rv1063c	Function	NA
1070	Rv1064c	-0.0155616580765496	6.4734147849244	-0.0339827514829901	0.974083322701837	0.984600467708539	-7.50535016675604	Not Significant	NC_000962.3	Mycobrowser_v4	CDS	1186904	1187323	.	-	Locus=Rv1064c;Name=lpqV;Function=Unknown;Product=Possible	Locus=Rv1064c;Name=lpqV;Function=Unknown;Product=Possible	lpqV	Unknown	Possible
1071	Rv1065	-0.758960380524009	6.887282055121	-4.68039766678689	0.00419082431066572	0.0276460576216427	-2.31373057314291	Not Significant	NC_000962.3	Mycobrowser_v4	CDS	1187435	1188001	.	+	Locus=Rv1065;Name=Rv1065;Function=Function	Locus=Rv1065;Name=Rv1065;Function=Function	Rv1065	Function	NA
1072	Rv1066	-0.496813747958551	4.47937343705091	-1.52697499972964	0.181728591253717	0.321202396530184	-6.36144618509717	Not Significant	NC_000962.3	Mycobrowser_v4	CDS	1187998	1188393	.	+	Locus=Rv1066;Name=Rv1066;Function=Function	Locus=Rv1066;Name=Rv1066;Function=Function	Rv1066	Function	NA
1073	Rv1067c	0.292530074096463	6.39663833392942	0.282279769691933	0.787987966309822	0.864219380111015	-7.45946293172808	Not Significant	NC_000962.3	Mycobrowser_v4	CDS	1188421	1190424	.	-	Locus=Rv1067c;Name=PE_PGRS19;Function=Function	Locus=Rv1067c;Name=PE_PGRS19;Function=Function	PE_PGRS19	Function	NA
1074	Rv1068c	0.408382139979405	4.88963225492517	1.57484739498411	0.170496117260421	0.308064479283917	-6.30060642240789	Not Significant	NC_000962.3	Mycobrowser_v4	CDS	1190757	1192148	.	-	Locus=Rv1068c;Name=PE_PGRS20;Function=Function	Locus=Rv1068c;Name=PE_PGRS20;Function=Function	PE_PGRS20	Function	NA
1075	Rv1069c	-0.205522331555303	8.60261107608714	-1.89504532659815	0.111006639681572	0.227868059937067	-5.87840517918454	Not Significant	NC_000962.3	Mycobrowser_v4	CDS	1192510	1194273	.	-	Locus=Rv1069c;Name=Rv1069c;Function=Function	Locus=Rv1069c;Name=Rv1069c;Function=Function	Rv1069c	Function	NA
1076	Rv1070c	-0.142167657928493	6.95766314216308	-0.791361567462291	0.461298696722666	0.611700233557704	-7.1568719789681	Not Significant	NC_000962.3	Mycobrowser_v4	CDS	1194270	1195043	.	-	Locus=Rv1070c;Name=echA8;Function=Could	Locus=Rv1070c;Name=echA8;Function=Could	echA8	Could	NA
1077	Rv1071c	-0.152652564960037	7.45360547690093	-0.868798109991115	0.421039991720601	0.576270907197677	-7.08961942235639	Not Significant	NC_000962.3	Mycobrowser_v4	CDS	1195055	1196092	.	-	Locus=Rv1071c;Name=echA9;Function=Could	Locus=Rv1071c;Name=echA9;Function=Could	echA9	Could	NA
1078	Rv1072	-0.362859496966339	11.0704157825702	-2.11367154416	0.0828691209890149	0.187188983684995	-5.5803471636942	Not Significant	NC_000962.3	Mycobrowser_v4	CDS	1196279	1197115	.	+	Locus=Rv1072;Name=Rv1072;Function=Unknown;Product=Probable	Locus=Rv1072;Name=Rv1072;Function=Unknown;Product=Probable	Rv1072	Unknown	Probable
1079	Rv1073	-0.0840810400819212	9.21273834034497	-0.460356485963078	0.662793446076224	0.781694573372322	-7.38362118401884	Not Significant	NC_000962.3	Mycobrowser_v4	CDS	1197231	1198082	.	+	Locus=Rv1073;Name=Rv1073;Function=Function	Locus=Rv1073;Name=Rv1073;Function=Function	Rv1073	Function	NA
1080	Rv1074c	-0.257171063833919	10.943718910049	-2.11403758947858	0.0828287432367598	0.187188983684995	-5.57984443684601	Not Significant	NC_000962.3	Mycobrowser_v4	CDS	1198156	1199373	.	-	Locus=Rv1074c;Name=fadA3;Function=Function	Locus=Rv1074c;Name=fadA3;Function=Function	fadA3	Function	NA
1081	Rv1075c	0.970005472396656	7.45955182216766	3.72966819996735	0.0112907520067778	0.0501639347150446	-3.42503807323655	Not Significant	NC_000962.3	Mycobrowser_v4	CDS	1199426	1200370	.	-	Locus=Rv1075c;Name=Rv1075c;Function=Function	Locus=Rv1075c;Name=Rv1075c;Function=Function	Rv1075c	Function	NA
1082	Rv1076	0.974107694643611	6.77065163016115	7.06783634932203	0.000572382913677056	0.00990095244458268	-0.0616938646843668	Not Significant	NC_000962.3	Mycobrowser_v4	CDS	1200767	1201660	.	+	Locus=Rv1076;Name=lipU;Function=Hydrolyses	Locus=Rv1076;Name=lipU;Function=Hydrolyses	lipU	Hydrolyses	NA
1083	Rv1077	0.0602134015055729	8.22836918225322	0.482118474405322	0.648195617649473	0.768905011853626	-7.37201594564622	Not Significant	NC_000962.3	Mycobrowser_v4	CDS	1201717	1203111	.	+	Locus=Rv1077;Name=cbs;Function=Thought	Locus=Rv1077;Name=cbs;Function=Thought	cbs	Thought	NA
1084	Rv1078	-0.555472849800483	7.7812363265455	-2.35811556245829	0.0599886933598064	0.149376835928577	-5.24341570332227	Not Significant	NC_000962.3	Mycobrowser_v4	CDS	1203313	1204035	.	+	Locus=Rv1078;Name=pra;Function=Unknown;Product=Probable	Locus=Rv1078;Name=pra;Function=Unknown;Product=Probable	pra	Unknown	Probable
1085	Rv1079	-0.297484576952789	8.35200362799342	-0.94830991522939	0.382528290867365	0.539702837361151	-7.01566351316561	Not Significant	NC_000962.3	Mycobrowser_v4	CDS	1204067	1205233	.	+	Locus=Rv1079;Name=metB;Function=Involved	Locus=Rv1079;Name=metB;Function=Involved	metB	Involved	NA
1086	Rv1080c	-0.115513538981824	9.12203244839422	-0.465393222248975	0.659399757833274	0.778331727344815	-7.38097921186638	Not Significant	NC_000962.3	Mycobrowser_v4	CDS	1205304	1205798	.	-	Locus=Rv1080c;Name=greA;Function=Necessary	Locus=Rv1080c;Name=greA;Function=Necessary	greA	Necessary	NA
1087	Rv1081c	-0.301294965674491	5.55124325926195	-4.11031981578723	0.00747173689679803	0.0394572591619239	-2.96380309528801	Not Significant	NC_000962.3	Mycobrowser_v4	CDS	1205984	1206418	.	-	Locus=Rv1081c;Name=Rv1081c;Function=Unknown;Product=Probable	Locus=Rv1081c;Name=Rv1081c;Function=Unknown;Product=Probable	Rv1081c	Unknown	Probable
1088	Rv1082	-0.0424881080744992	7.92626810153351	-0.379763395371121	0.718266719108896	0.821237976137433	-7.42222952150561	Not Significant	NC_000962.3	Mycobrowser_v4	CDS	1206520	1207386	.	+	Locus=Rv1082;Name=mca;Function=Mycothiol-dependent	Locus=Rv1082;Name=mca;Function=Mycothiol-dependent	mca	Mycothiol-dependent	NA
1089	Rv1083	-0.360081353942554	4.99500669551242	-5.16824117610797	0.00264714033908729	0.0211120290978028	-1.79497622906102	Not Significant	NC_000962.3	Mycobrowser_v4	CDS	1207383	1207649	.	+	Locus=Rv1083;Name=Rv1083;Function=Function	Locus=Rv1083;Name=Rv1083;Function=Function	Rv1083	Function	NA
1090	Rv1084	-0.219725143754293	7.20294211447367	-0.575169419412528	0.587782094430705	0.720065442720901	-7.31691832848177	Not Significant	NC_000962.3	Mycobrowser_v4	CDS	1207636	1209657	.	+	Locus=Rv1084;Name=Rv1084;Function=Function	Locus=Rv1084;Name=Rv1084;Function=Function	Rv1084	Function	NA
1091	Rv1085c	0.105376145916497	7.29573867172154	1.10382224520449	0.315349091644772	0.474147451408935	-6.85804924701786	Not Significant	NC_000962.3	Mycobrowser_v4	CDS	1209756	1210484	.	-	Locus=Rv1085c;Name=Rv1085c;Function=Unknown,	Locus=Rv1085c;Name=Rv1085c;Function=Unknown,	Rv1085c	Unknown,	NA
1092	Rv1086	0.121342899901212	7.03442735381013	1.42407963758475	0.208294732277146	0.353546924562866	-6.48953214491654	Not Significant	NC_000962.3	Mycobrowser_v4	CDS	1210595	1211383	.	+	Locus=Rv1086;Name=Rv1086;Function=Catalyzes	Locus=Rv1086;Name=Rv1086;Function=Catalyzes	Rv1086	Catalyzes	NA
1093	Rv1087	0.22623606864087	7.30806857403692	0.267183247166194	0.799005159203339	0.871280374185503	-7.46427957976953	Not Significant	NC_000962.3	Mycobrowser_v4	CDS	1211560	1213863	.	+	Locus=Rv1087;Name=PE_PGRS21;Function=Function	Locus=Rv1087;Name=PE_PGRS21;Function=Function	PE_PGRS21	Function	NA
1094	Rv1087A	0.80252350414988	6.93536466547904	8.48155835184819	0.000224839025682797	0.0063411122315757	0.991191371946735	Not Significant	NC_000962.3	Mycobrowser_v4	CDS	1214040	1214360	.	+	Locus=Rv1087A;Name=Rv1087A;Function=Function	Locus=Rv1087A;Name=Rv1087A;Function=Function	Rv1087A	Function	NA
1095	Rv1088	1.51907773356866	3.16457199074575	5.53254891209069	0.00191532259730448	0.0179078368402087	-1.42887721466353	Significantly Enriched	NC_000962.3	Mycobrowser_v4	CDS	1214513	1214947	.	+	Locus=Rv1088;Name=PE9;Function=Function	Locus=Rv1088;Name=PE9;Function=Function	PE9	Function	NA
1096	Rv1089	1.20313930073623	4.74308213982248	5.96066868922443	0.00133527973174859	0.0146426850424191	-1.02041082047091	Significantly Enriched	NC_000962.3	Mycobrowser_v4	CDS	1214769	1215131	.	+	Locus=Rv1089;Name=PE10;Function=Function	Locus=Rv1089;Name=PE10;Function=Function	PE10	Function	NA
1097	Rv1090	0.636216008260535	5.2719207413373	5.26110599725214	0.00243384329429636	0.0200007020631126	-1.69997531912142	Not Significant	NC_000962.3	Mycobrowser_v4	CDS	1215599	1216054	.	+	Locus=Rv1090;Name=celA2b;Function=The	Locus=Rv1090;Name=celA2b;Function=The	celA2b	The	NA
1098	Rv1091	0.131521774830416	8.55676177624825	0.184457982597927	0.860227386438141	0.914006275734984	-7.48606367437312	Not Significant	NC_000962.3	Mycobrowser_v4	CDS	1216469	1219030	.	+	Locus=Rv1091;Name=PE_PGRS22;Function=Function	Locus=Rv1091;Name=PE_PGRS22;Function=Function	PE_PGRS22	Function	NA
1099	Rv1092c	-0.0605476866667676	7.78249456834185	-0.484117905698648	0.646862984983915	0.76779223469271	-7.37092494121406	Not Significant	NC_000962.3	Mycobrowser_v4	CDS	1219248	1220186	.	-	Locus=Rv1092c;Name=coaA;Function=Coenzyme	Locus=Rv1092c;Name=coaA;Function=Coenzyme	coaA	Coenzyme	NA
1100	Rv1093	0.0839806408758168	8.64883730757843	0.727961621994732	0.496273093981917	0.643831627259206	-7.20819238947314	Not Significant	NC_000962.3	Mycobrowser_v4	CDS	1220574	1221854	.	+	Locus=Rv1093;Name=glyA1;Function=Interconversion	Locus=Rv1093;Name=glyA1;Function=Interconversion	glyA1	Interconversion	NA
1101	Rv1094	0.164898704325253	12.3607321728592	0.769358984308529	0.473232171993867	0.621780348043515	-7.17507476067106	Not Significant	NC_000962.3	Mycobrowser_v4	CDS	1221959	1222786	.	+	Locus=Rv1094;Name=desA2;Function=Thought	Locus=Rv1094;Name=desA2;Function=Thought	desA2	Thought	NA
1102	Rv1095	-0.0949056220849798	10.1208153850954	-0.713503570883832	0.504499858900713	0.649954800013762	-7.21940362602984	Not Significant	NC_000962.3	Mycobrowser_v4	CDS	1222997	1224298	.	+	Locus=Rv1095;Name=phoH2;Function=Unknown;Product=Probable	Locus=Rv1095;Name=phoH2;Function=Unknown;Product=Probable	phoH2	Unknown	Probable
1103	Rv1096	-0.0477774535301521	8.81406971294911	-0.2370137304435	0.821175303881084	0.886304570911031	-7.4731309830666	Not Significant	NC_000962.3	Mycobrowser_v4	CDS	1224385	1225260	.	+	Locus=Rv1096;Name=Rv1096;Function=Probably	Locus=Rv1096;Name=Rv1096;Function=Probably	Rv1096	Probably	NA
1104	Rv1097c	-0.638696424617252	7.5856362720266	-3.14612425838347	0.0222093142431374	0.0778025661874806	-4.17301890653683	Not Significant	NC_000962.3	Mycobrowser_v4	CDS	1225263	1226144	.	-	Locus=Rv1097c;Name=Rv1097c;Function=Unknown;Product=Probable	Locus=Rv1097c;Name=Rv1097c;Function=Unknown;Product=Probable	Rv1097c	Unknown	Probable
1105	Rv1098c	-0.513474070594294	8.74686897851663	-2.85987642713254	0.0315485878954997	0.0981511623415546	-4.55586360503051	Not Significant	NC_000962.3	Mycobrowser_v4	CDS	1226141	1227565	.	-	Locus=Rv1098c;Name=fum;Function=Involved	Locus=Rv1098c;Name=fum;Function=Involved	fum	Involved	NA
1106	Rv1099c	0.0198396527702727	8.44836160917945	0.289535593033041	0.782712024404721	0.860297994629532	-7.45705641439394	Not Significant	NC_000962.3	Mycobrowser_v4	CDS	1227596	1228684	.	-	Locus=Rv1099c;Name=glpX;Function=Involved	Locus=Rv1099c;Name=glpX;Function=Involved	glpX	Involved	NA
1107	Rv1100	-0.368999114488424	7.18686459408073	-5.31557547164827	0.00231796229429788	0.0197840115118583	-1.64479372534959	Not Significant	NC_000962.3	Mycobrowser_v4	CDS	1228683	1229384	.	+	Locus=Rv1100;Name=Rv1100;Function=Function	Locus=Rv1100;Name=Rv1100;Function=Function	Rv1100	Function	NA
1108	Rv1101c	-0.0947343490719845	5.93935946810574	-0.925003982899333	0.393520730714998	0.550335136163411	-7.03783424042377	Not Significant	NC_000962.3	Mycobrowser_v4	CDS	1229391	1230548	.	-	Locus=Rv1101c;Name=Rv1101c;Function=Unknown;Product=Conserved	Locus=Rv1101c;Name=Rv1101c;Function=Unknown;Product=Conserved	Rv1101c	Unknown	Conserved
1109	Rv1102c	-0.388901450813183	6.02221666535185	-3.25191295071166	0.0195686685303917	0.0711787457198922	-4.03397628415699	Not Significant	NC_000962.3	Mycobrowser_v4	CDS	1230660	1230971	.	-	Locus=Rv1102c;Name=mazF3;Function=Sequence-specific	Locus=Rv1102c;Name=mazF3;Function=Sequence-specific	mazF3	Sequence-specific	NA
1110	Rv1103c	0.141171487060724	5.41938664095894	2.02423407362603	0.0933713694335046	0.204097013531713	-5.70287417956494	Not Significant	NC_000962.3	Mycobrowser_v4	CDS	1230971	1231291	.	-	Locus=Rv1103c;Name=mazE3;Function=Function	Locus=Rv1103c;Name=mazE3;Function=Function	mazE3	Function	NA
1111	Rv1104	-0.339167298903696	5.43741065945587	-4.55222480409739	0.00475348574968731	0.0299361918087104	-2.45568415476462	Not Significant	NC_000962.3	Mycobrowser_v4	CDS	1231301	1231990	.	+	Locus=Rv1104;Name=Rv1104;Function=In	Locus=Rv1104;Name=Rv1104;Function=In	Rv1104	In	NA
1112	Rv1105	0.280644926220793	3.99178868627009	2.964751721463	0.0277020875112972	0.0904501045251416	-4.41455626092115	Not Significant	NC_000962.3	Mycobrowser_v4	CDS	1232311	1232826	.	+	Locus=Rv1105;Name=Rv1105;Function=In	Locus=Rv1105;Name=Rv1105;Function=In	Rv1105	In	NA
1113	Rv1106c	-0.0761218574057239	9.51720241658011	-0.868682106925342	0.421098268260584	0.576270907197677	-7.08972377806485	Not Significant	NC_000962.3	Mycobrowser_v4	CDS	1232844	1233956	.	-	Locus=Rv1106c;Name=Rv1106c;Function=Oxidizes	Locus=Rv1106c;Name=Rv1106c;Function=Oxidizes	Rv1106c	Oxidizes	NA
1114	Rv1107c	0.186160681790589	7.48822149328	1.58325012656998	0.16859457223313	0.305038885964538	-6.28985322884616	Not Significant	NC_000962.3	Mycobrowser_v4	CDS	1233966	1234223	.	-	Locus=Rv1107c;Name=xseB;Function=Bidirectionally	Locus=Rv1107c;Name=xseB;Function=Bidirectionally	xseB	Bidirectionally	NA
1115	Rv1108c	-0.403385362210091	7.2096036895524	-5.35243178238847	0.0022431551526835	0.019497611152555	-1.60768022577398	Not Significant	NC_000962.3	Mycobrowser_v4	CDS	1234213	1235460	.	-	Locus=Rv1108c;Name=xseA;Function=Bidirectionally	Locus=Rv1108c;Name=xseA;Function=Bidirectionally	xseA	Bidirectionally	NA
1116	Rv1109c	0.0520855922819603	10.948152306422	0.803309357902434	0.454910039620209	0.606338998014333	-7.1468164017413	Not Significant	NC_000962.3	Mycobrowser_v4	CDS	1235457	1236095	.	-	Locus=Rv1109c;Name=Rv1109c;Function=Function	Locus=Rv1109c;Name=Rv1109c;Function=Function	Rv1109c	Function	NA
1117	Rv1110	-0.422755464509695	9.09378389471787	-6.26719218918806	0.00104379533735605	0.0132093854744153	-0.741515642158662	Not Significant	NC_000962.3	Mycobrowser_v4	CDS	1236185	1237192	.	+	Locus=Rv1110;Name=lytB2;Function=Unknown.	Locus=Rv1110;Name=lytB2;Function=Unknown.	lytB2	Unknown.	NA
1118	Rv1111c	-0.281328748835154	6.92367138253102	-1.5356375655287	0.179644943678855	0.318435886406102	-6.35049213353187	Not Significant	NC_000962.3	Mycobrowser_v4	CDS	1237209	1238192	.	-	Locus=Rv1111c;Name=Rv1111c;Function=Function	Locus=Rv1111c;Name=Rv1111c;Function=Function	Rv1111c	Function	NA
1119	Rv1112	0.453907427602193	5.53898211711813	5.55614393982811	0.00187661480166159	0.0177276330292886	-1.40576643035077	Not Significant	NC_000962.3	Mycobrowser_v4	CDS	1238255	1239328	.	+	Locus=Rv1112;Name=Rv1112;Function=Unknown;Product=Probable	Locus=Rv1112;Name=Rv1112;Function=Unknown;Product=Probable	Rv1112	Unknown	Probable
1120	Rv1113	0.238743187676079	6.13214863901162	1.41150049212257	0.211781576666699	0.357749086973434	-6.50491601134513	Not Significant	NC_000962.3	Mycobrowser_v4	CDS	1239416	1239613	.	+	Locus=Rv1113;Name=vapB32;Function=Unknown;Product=Possible	Locus=Rv1113;Name=vapB32;Function=Unknown;Product=Possible	vapB32	Unknown	Possible
1121	Rv1114	0.229150546933534	5.3348848964318	1.70522236318547	0.143204123131602	0.273479120327867	-6.13152275445729	Not Significant	NC_000962.3	Mycobrowser_v4	CDS	1239610	1239984	.	+	Locus=Rv1114;Name=vapC32;Function=Unknown;Product=Possible	Locus=Rv1114;Name=vapC32;Function=Unknown;Product=Possible	vapC32	Unknown	Possible
1122	Rv1115	-0.0453818621092896	8.1402437317833	-0.424435826235679	0.687252066601408	0.800546090581092	-7.40168691934626	Not Significant	NC_000962.3	Mycobrowser_v4	CDS	1240187	1240885	.	+	Locus=Rv1115;Name=Rv1115;Function=Unknown;Product=Possible	Locus=Rv1115;Name=Rv1115;Function=Unknown;Product=Possible	Rv1115	Unknown	Possible
1123	Rv1116	-0.00195473220613529	4.43740886640406	-0.0122569925490939	0.99065045349305	0.994538839446187	-7.50594142191173	Not Significant	NC_000962.3	Mycobrowser_v4	CDS	1241003	1241188	.	+	Locus=Rv1116;Name=Rv1116;Function=Unknown;Product=Hypothetical	Locus=Rv1116;Name=Rv1116;Function=Unknown;Product=Hypothetical	Rv1116	Unknown	Hypothetical
1124	Rv1116A	-0.348990958277536	5.5798936048648	-1.38983828100363	0.217913466326925	0.364468934655949	-6.53125725657175	Not Significant	NC_000962.3	Mycobrowser_v4	CDS	1241115	1241390	.	-	Locus=Rv1116A;Name=Rv1116A;Function=Function	Locus=Rv1116A;Name=Rv1116A;Function=Function	Rv1116A	Function	NA
1125	Rv1117	0.108912750997552	9.35643366271808	1.39601761159909	0.216147737850964	0.36276282695815	-6.52376293945456	Not Significant	NC_000962.3	Mycobrowser_v4	CDS	1241633	1241956	.	+	Locus=Rv1117;Name=Rv1117;Function=Function	Locus=Rv1117;Name=Rv1117;Function=Function	Rv1117	Function	NA
1126	Rv1118c	-0.430783002801472	5.97487997189788	-3.83626622821933	0.0100355261677824	0.0463689707898622	-3.29368070283418	Not Significant	NC_000962.3	Mycobrowser_v4	CDS	1241971	1242831	.	-	Locus=Rv1118c;Name=Rv1118c;Function=Function	Locus=Rv1118c;Name=Rv1118c;Function=Function	Rv1118c	Function	NA
1127	Rv1119c	-0.218402106617493	2.60872301643805	-1.0742217770878	0.32732262219913	0.485865616170486	-6.88927910366476	Not Significant	NC_000962.3	Mycobrowser_v4	CDS	1242864	1243013	.	-	Locus=Rv1119c;Name=Rv1119c;Function=Unknown;Product=Hypothetical	Locus=Rv1119c;Name=Rv1119c;Function=Unknown;Product=Hypothetical	Rv1119c	Unknown	Hypothetical
1128	Rv1120c	0.581558357595323	6.69100024105067	6.06109966017547	0.00123045758445975	0.0143854231544579	-0.927824936269483	Not Significant	NC_000962.3	Mycobrowser_v4	CDS	1243010	1243504	.	-	Locus=Rv1120c;Name=Rv1120c;Function=Function	Locus=Rv1120c;Name=Rv1120c;Function=Function	Rv1120c	Function	NA
1129	Rv1121	-0.662852283178314	7.7265885660372	-9.97908843356397	9.59565931386447e-05	0.00414825810567966	1.94177185959821	Not Significant	NC_000962.3	Mycobrowser_v4	CDS	1243707	1245107	.	+	Locus=Rv1121;Name=zwf1;Function=Involved	Locus=Rv1121;Name=zwf1;Function=Involved	zwf1	Involved	NA
1130	Rv1122	-0.467203849984162	7.40884849550507	-5.27720054964032	0.00239892253297551	0.0200007020631126	-1.68362896442452	Not Significant	NC_000962.3	Mycobrowser_v4	CDS	1245129	1246151	.	+	Locus=Rv1122;Name=gnd2;Function=Involved	Locus=Rv1122;Name=gnd2;Function=Involved	gnd2	Involved	NA
1131	Rv1123c	-0.374226951522427	6.69111505822134	-5.02190823135027	0.00302842833972777	0.022493593698894	-1.94706901839273	Not Significant	NC_000962.3	Mycobrowser_v4	CDS	1246144	1247052	.	-	Locus=Rv1123c;Name=bpoB;Function=Supposedly	Locus=Rv1123c;Name=bpoB;Function=Supposedly	bpoB	Supposedly	NA
1132	Rv1124	0.115295188795504	7.1116127949412	0.249811310334406	0.811746998408719	0.878076519679471	-7.46950276211737	Not Significant	NC_000962.3	Mycobrowser_v4	CDS	1247127	1248077	.	+	Locus=Rv1124;Name=ephC;Function=Thought	Locus=Rv1124;Name=ephC;Function=Thought	ephC	Thought	NA
1133	Rv1125	-0.458237075626635	6.61413661915325	-2.80384321076643	0.0338401471946117	0.102654600842891	-4.63180031143487	Not Significant	NC_000962.3	Mycobrowser_v4	CDS	1248082	1249326	.	+	Locus=Rv1125;Name=Rv1125;Function=Function	Locus=Rv1125;Name=Rv1125;Function=Function	Rv1125	Function	NA
1134	Rv1126c	-0.68063458740641	6.33302400974556	-6.82930402333208	0.000680456145914074	0.0104580443456521	-0.257256860448868	Not Significant	NC_000962.3	Mycobrowser_v4	CDS	1249330	1249935	.	-	Locus=Rv1126c;Name=Rv1126c;Function=Function	Locus=Rv1126c;Name=Rv1126c;Function=Function	Rv1126c	Function	NA
1135	Rv1127c	-0.0322200167741808	8.59224482177818	-0.342449728911915	0.744643307548286	0.838100564770946	-7.43772468647724	Not Significant	NC_000962.3	Mycobrowser_v4	CDS	1249932	1251404	.	-	Locus=Rv1127c;Name=ppdK;Function=Catalyzes	Locus=Rv1127c;Name=ppdK;Function=Catalyzes	ppdK	Catalyzes	NA
1136	Rv1128c	0.0439469730442239	6.28066173093887	0.385958107172249	0.713928152490995	0.818735916070677	-7.41950972152837	Not Significant	NC_000962.3	Mycobrowser_v4	CDS	1251617	1252972	.	-	Locus=Rv1128c;Name=Rv1128c;Function=Unknown;Product=Conserved	Locus=Rv1128c;Name=Rv1128c;Function=Unknown;Product=Conserved	Rv1128c	Unknown	Conserved
1137	Rv1129c	0.21460098561989	6.40334517021595	0.375641792001584	0.721159875734952	0.82357812099778	-7.42401597856286	Not Significant	NC_000962.3	Mycobrowser_v4	CDS	1253074	1254534	.	-	Locus=Rv1129c;Name=Rv1129c;Function=Involved	Locus=Rv1129c;Name=Rv1129c;Function=Involved	Rv1129c	Involved	NA
1138	Rv1130	0.469972409272964	4.97867198431878	0.420724829362665	0.689803873320188	0.802218594152488	-7.40347517002161	Not Significant	NC_000962.3	Mycobrowser_v4	CDS	1254555	1256135	.	+	Locus=Rv1130;Name=prpD;Function=Involved	Locus=Rv1130;Name=prpD;Function=Involved	prpD	Involved	NA
1139	Rv1131	-0.402730015094575	7.50035782024972	-0.646089650186514	0.544067609171673	0.683036515826041	-7.26917439633624	Not Significant	NC_000962.3	Mycobrowser_v4	CDS	1256132	1257313	.	+	Locus=Rv1131;Name=prpC;Function=Involved	Locus=Rv1131;Name=prpC;Function=Involved	prpC	Involved	NA
1140	Rv1132	-0.495254960412744	10.4626341145366	-3.10604122800434	0.0233109366051619	0.0804756604206174	-4.2260664671044	Not Significant	NC_000962.3	Mycobrowser_v4	CDS	1257325	1259055	.	+	Locus=Rv1132;Name=Rv1132;Function=Unknown;Product=Conserved	Locus=Rv1132;Name=Rv1132;Function=Unknown;Product=Conserved	Rv1132	Unknown	Conserved
1141	Rv1133c	-0.216426870779738	10.7969191953376	-1.63757236560956	0.156786861077735	0.290716752412837	-6.21983495882291	Not Significant	NC_000962.3	Mycobrowser_v4	CDS	1259067	1261346	.	-	Locus=Rv1133c;Name=metE;Function=Catalyzes	Locus=Rv1133c;Name=metE;Function=Catalyzes	metE	Catalyzes	NA
1142	Rv1134	-0.187984861427754	5.1122113058244	-0.352101241280935	0.737781726696519	0.833027699536655	-7.43386332118072	Not Significant	NC_000962.3	Mycobrowser_v4	CDS	1261922	1262158	.	+	Locus=Rv1134;Name=Rv1134;Function=Unknown;Product=Hypothetical	Locus=Rv1134;Name=Rv1134;Function=Unknown;Product=Hypothetical	Rv1134	Unknown	Hypothetical
1143	Rv1135A	1.03110224930793	2.79364672722393	4.18494772791798	0.006908509913836	0.0375907222835603	-2.87593647464803	Significantly Enriched	NC_000962.3	Mycobrowser_v4	CDS	1264314	1264556	.	+	Locus=Rv1135A;Name=Rv1135A;Function=Function	Locus=Rv1135A;Name=Rv1135A;Function=Function	Rv1135A	Function	NA
1144	Rv1135c	0.462510463282849	9.46135531590257	1.92918777073084	0.106039715168536	0.220816785144967	-5.8322206492567	Not Significant	NC_000962.3	Mycobrowser_v4	CDS	1262272	1264128	.	-	Locus=Rv1135c;Name=PPE16;Function=Function	Locus=Rv1135c;Name=PPE16;Function=Function	PPE16	Function	NA
1145	Rv1136	-0.431884694749631	3.80512093663218	-4.67929049748163	0.00419534676056491	0.0276460576216427	-2.31494650438421	Not Significant	NC_000962.3	Mycobrowser_v4	CDS	1264606	1264947	.	+	Locus=Rv1136;Name=Rv1136;Function=Involved	Locus=Rv1136;Name=Rv1136;Function=Involved	Rv1136	Involved	NA
1146	Rv1137c	0.0783407788726307	3.59500057691837	0.528390929942131	0.617735830562026	0.745497008541831	-7.34571254722342	Not Significant	NC_000962.3	Mycobrowser_v4	CDS	1265087	1265455	.	-	Locus=Rv1137c;Name=Rv1137c;Function=Unknown;Product=Hypothetical	Locus=Rv1137c;Name=Rv1137c;Function=Unknown;Product=Hypothetical	Rv1137c	Unknown	Hypothetical
1147	Rv1138c	-0.12610979566016	6.97409800837695	-0.789728022829687	0.462177183425074	0.61229834101266	-7.15823750592574	Not Significant	NC_000962.3	Mycobrowser_v4	CDS	1265472	1266488	.	-	Locus=Rv1138c;Name=Rv1138c;Function=Function	Locus=Rv1138c;Name=Rv1138c;Function=Function	Rv1138c	Function	NA
1148	Rv1139c	-0.170315850241817	5.10753971740932	-0.833938669063325	0.438826974212528	0.591908864051787	-7.12049767811801	Not Significant	NC_000962.3	Mycobrowser_v4	CDS	1266485	1266985	.	-	Locus=Rv1139c;Name=Rv1139c;Function=Function	Locus=Rv1139c;Name=Rv1139c;Function=Function	Rv1139c	Function	NA
1149	Rv1140	-0.125234077844185	8.13099597746634	-0.866747661885124	0.42207097607393	0.577196148587398	-7.09146243403941	Not Significant	NC_000962.3	Mycobrowser_v4	CDS	1267347	1268195	.	+	Locus=Rv1140;Name=Rv1140;Function=Function	Locus=Rv1140;Name=Rv1140;Function=Function	Rv1140	Function	NA
1150	Rv1141c	-0.370911035692568	7.25869151672534	-5.09138585412675	0.00284003590934967	0.021844703081401	-1.87448842238245	Not Significant	NC_000962.3	Mycobrowser_v4	CDS	1268203	1269009	.	-	Locus=Rv1141c;Name=echA11;Function=Could	Locus=Rv1141c;Name=echA11;Function=Could	echA11	Could	NA
1151	Rv1142c	-0.0179533211356073	9.03701504391798	-0.276019244206112	0.792550325942472	0.866213946638876	-7.46149164538708	Not Significant	NC_000962.3	Mycobrowser_v4	CDS	1269152	1269958	.	-	Locus=Rv1142c;Name=echA10;Function=Could	Locus=Rv1142c;Name=echA10;Function=Could	echA10	Could	NA
1152	Rv1143	-0.223446290505077	8.05390775393012	-0.79445555755868	0.45963811181632	0.611175787901987	-7.15427947194634	Not Significant	NC_000962.3	Mycobrowser_v4	CDS	1270062	1271144	.	+	Locus=Rv1143;Name=mcr;Function=Required	Locus=Rv1143;Name=mcr;Function=Required	mcr	Required	NA
1153	Rv1144	-0.836270971889435	9.37299969367409	-2.19451724989978	0.0744293511985862	0.172982018976728	-5.46912738109959	Not Significant	NC_000962.3	Mycobrowser_v4	CDS	1271156	1271908	.	+	Locus=Rv1144;Name=Rv1144;Function=Function	Locus=Rv1144;Name=Rv1144;Function=Function	Rv1144	Function	NA
1154	Rv1145	0.371819325744691	4.85192550641955	3.30087489502387	0.0184659860076236	0.0689066323505954	-3.97011275952872	Not Significant	NC_000962.3	Mycobrowser_v4	CDS	1272423	1273334	.	+	Locus=Rv1145;Name=mmpL13a;Function=Unknown.	Locus=Rv1145;Name=mmpL13a;Function=Unknown.	mmpL13a	Unknown.	NA
1155	Rv1146	0.210254540242092	8.58484683932766	2.89291949512437	0.0302770540306925	0.0955615207781557	-4.51122230795625	Not Significant	NC_000962.3	Mycobrowser_v4	CDS	1273355	1274767	.	+	Locus=Rv1146;Name=mmpL13b;Function=Unknown.	Locus=Rv1146;Name=mmpL13b;Function=Unknown.	mmpL13b	Unknown.	NA
1156	Rv1147	-0.130052850614885	6.47900564534041	-1.87839357149347	0.113513894949122	0.231549307726407	-5.90086809654953	Not Significant	NC_000962.3	Mycobrowser_v4	CDS	1274900	1275550	.	+	Locus=Rv1147;Name=Rv1147;Function=Function	Locus=Rv1147;Name=Rv1147;Function=Function	Rv1147	Function	NA
1157	Rv1148c	0.118413122338369	7.31560897905585	1.43523382636655	0.205247691742311	0.349594755475305	-6.47583835898839	Not Significant	NC_000962.3	Mycobrowser_v4	CDS	1276300	1277748	.	-	Locus=Rv1148c;Name=Rv1148c;Function=Unknown;Product=Conserved	Locus=Rv1148c;Name=Rv1148c;Function=Unknown;Product=Conserved	Rv1148c	Unknown	Conserved
1158	Rv1150	0.509963593602464	3.2907442497271	3.57534953561078	0.0134330978380985	0.05550065476208	-3.61817570148269	Not Significant	NC_000962.3	Mycobrowser_v4	CDS	1278269	1278820	.	+	Locus=Rv1150;Name=Rv1150;Function=Possibly	Locus=Rv1150;Name=Rv1150;Function=Possibly	Rv1150	Possibly	NA
1159	Rv1151c	0.746009722326345	6.62771871812847	9.04737974294611	0.00016060748536948	0.0053610245025879	1.36803767240921	Not Significant	NC_000962.3	Mycobrowser_v4	CDS	1278904	1279617	.	-	Locus=Rv1151c;Name=Rv1151c;Function=Involved	Locus=Rv1151c;Name=Rv1151c;Function=Involved	Rv1151c	Involved	NA
1160	Rv1152	1.00938808363832	6.96308247994892	12.6651280398291	2.69375243352195e-05	0.00213960907576886	3.33362941197191	Significantly Enriched	NC_000962.3	Mycobrowser_v4	CDS	1279655	1280020	.	+	Locus=Rv1152;Name=Rv1152;Function=Involved	Locus=Rv1152;Name=Rv1152;Function=Involved	Rv1152	Involved	NA
1161	Rv1153c	0.716274594851729	7.76712723325575	9.1880840192827	0.000148147622966027	0.00516549554999602	1.45826614593992	Not Significant	NC_000962.3	Mycobrowser_v4	CDS	1279998	1280846	.	-	Locus=Rv1153c;Name=omt;Function=Function	Locus=Rv1153c;Name=omt;Function=Function	omt	Function	NA
1162	Rv1154c	0.0839551570567414	6.42515355947118	0.446548952475558	0.672142532852604	0.790546265130714	-7.39072702520788	Not Significant	NC_000962.3	Mycobrowser_v4	CDS	1280843	1281484	.	-	Locus=Rv1154c;Name=Rv1154c;Function=Unknown;Product=Hypothetical	Locus=Rv1154c;Name=Rv1154c;Function=Unknown;Product=Hypothetical	Rv1154c	Unknown	Hypothetical
1163	Rv1155	0.00108139362181259	7.54348042300669	0.0111793490739687	0.991472429869272	0.994538839446187	-7.50595628777113	Not Significant	NC_000962.3	Mycobrowser_v4	CDS	1281429	1281872	.	+	Locus=Rv1155;Name=Rv1155;Function=May	Locus=Rv1155;Name=Rv1155;Function=May	Rv1155	May	NA
1164	Rv1156	-0.311094214622288	7.62000535935885	-1.36458677874767	0.22526823417106	0.372923848317211	-6.56171458686832	Not Significant	NC_000962.3	Mycobrowser_v4	CDS	1282306	1282893	.	+	Locus=Rv1156;Name=Rv1156;Function=Function	Locus=Rv1156;Name=Rv1156;Function=Function	Rv1156	Function	NA
1165	Rv1157c	-0.10974470708702	7.53239909485558	-1.43291314251805	0.205878195437465	0.350013968545697	-6.47869144536118	Not Significant	NC_000962.3	Mycobrowser_v4	CDS	1283056	1284171	.	-	Locus=Rv1157c;Name=Rv1157c;Function=Function	Locus=Rv1157c;Name=Rv1157c;Function=Function	Rv1157c	Function	NA
1166	Rv1158c	0.0228230224658148	9.54807353738562	0.33774529791196	0.747997405318521	0.840174863347672	-7.43956954733645	Not Significant	NC_000962.3	Mycobrowser_v4	CDS	1284179	1284862	.	-	Locus=Rv1158c;Name=Rv1158c;Function=Function	Locus=Rv1158c;Name=Rv1158c;Function=Function	Rv1158c	Function	NA
1167	Rv1159	0.0239291198523972	9.02959703218614	0.295694429765749	0.778243828589821	0.858057311635732	-7.45496725731148	Not Significant	NC_000962.3	Mycobrowser_v4	CDS	1284992	1286287	.	+	Locus=Rv1159;Name=pimE;Function=Polyprenol-phosphate-mannose	Locus=Rv1159;Name=pimE;Function=Polyprenol-phosphate-mannose	pimE	Polyprenol-phosphate-mannose	NA
1168	Rv1159A	-0.103975305239243	6.0977112336429	-1.01126914828017	0.354049077345237	0.512824342771739	-6.95381981438646	Not Significant	NC_000962.3	Mycobrowser_v4	CDS	1286284	1286568	.	-	Locus=Rv1159A;Name=Rv1159A;Function=Unknown;Product=Unknown	Locus=Rv1159A;Name=Rv1159A;Function=Unknown;Product=Unknown	Rv1159A	Unknown	Unknown
1169	Rv1160	-0.725320238188393	5.28512191524371	-6.93290975622776	0.00063083214448361	0.0101454491997116	-0.171617361117401	Not Significant	NC_000962.3	Mycobrowser_v4	CDS	1286595	1287020	.	+	Locus=Rv1160;Name=mutT2;Function=Involved	Locus=Rv1160;Name=mutT2;Function=Involved	mutT2	Involved	NA
1170	Rv1161	-0.46092137923832	8.32030679742845	-2.88071480940588	0.0307400578206866	0.0966399879144687	-4.52769847487693	Not Significant	NC_000962.3	Mycobrowser_v4	CDS	1287328	1291026	.	+	Locus=Rv1161;Name=narG;Function=Nitrate	Locus=Rv1161;Name=narG;Function=Nitrate	narG	Nitrate	NA
1171	Rv1162	0.000418326793687029	10.5210449617105	0.00212718360073378	0.998377352992889	0.99902260660938	-7.50602718809548	Not Significant	NC_000962.3	Mycobrowser_v4	CDS	1291065	1292741	.	+	Locus=Rv1162;Name=narH;Function=Nitrate	Locus=Rv1162;Name=narH;Function=Nitrate	narH	Nitrate	NA
1172	Rv1163	-0.300975032721149	7.23689665772402	-0.748231254492771	0.484895785255802	0.633506007457395	-7.19216341798315	Not Significant	NC_000962.3	Mycobrowser_v4	CDS	1292798	1293403	.	+	Locus=Rv1163;Name=narJ;Function=Nitrate	Locus=Rv1163;Name=narJ;Function=Nitrate	narJ	Nitrate	NA
1173	Rv1164	-0.183051173228288	7.58077033844638	-0.917265966511824	0.397224566727205	0.553129879678813	-7.04510629864227	Not Significant	NC_000962.3	Mycobrowser_v4	CDS	1293406	1294146	.	+	Locus=Rv1164;Name=narI;Function=Nitrate	Locus=Rv1164;Name=narI;Function=Nitrate	narI	Nitrate	NA
1174	Rv1165	-0.0920942366042556	9.6524451783797	-0.615901685208207	0.562418899088377	0.698447464981481	-7.29008847207708	Not Significant	NC_000962.3	Mycobrowser_v4	CDS	1294168	1296054	.	+	Locus=Rv1165;Name=typA;Function=Unknown;	Locus=Rv1165;Name=typA;Function=Unknown;	typA	Unknown	NA
1175	Rv1166	-0.32632377167563	7.81765175251649	-3.96949477874699	0.00868236043108341	0.0429374165155993	-3.1319000239696	Not Significant	NC_000962.3	Mycobrowser_v4	CDS	1296152	1298059	.	+	Locus=Rv1166;Name=lpqW;Function=Unknown;Product=Probable	Locus=Rv1166;Name=lpqW;Function=Unknown;Product=Probable	lpqW	Unknown	Probable
1176	Rv1167c	0.236850743099154	7.41625786878222	3.68846113957028	0.0118226061535452	0.0515847344726432	-3.47626855800525	Not Significant	NC_000962.3	Mycobrowser_v4	CDS	1298087	1298692	.	-	Locus=Rv1167c;Name=Rv1167c;Function=Involved	Locus=Rv1167c;Name=Rv1167c;Function=Involved	Rv1167c	Involved	NA
1177	Rv1168c	-0.150860817725448	6.43411105652432	-1.39001419989142	0.217863014047711	0.364468934655949	-6.53104412183632	Not Significant	NC_000962.3	Mycobrowser_v4	CDS	1298764	1299804	.	-	Locus=Rv1168c;Name=PPE17;Function=Function	Locus=Rv1168c;Name=PPE17;Function=Function	PPE17	Function	NA
1178	Rv1169c	-0.0786737883612627	6.89002135681406	-0.413664945660313	0.694671059164248	0.805491405598587	-7.40683648709556	Not Significant	NC_000962.3	Mycobrowser_v4	CDS	1299822	1300124	.	-	Locus=Rv1169c;Name=lipX;Function=Function	Locus=Rv1169c;Name=lipX;Function=Function	lipX	Function	NA
1179	Rv1170	-0.352121725356476	9.48299857211818	-4.13866585718022	0.00725188312954654	0.0387696828848834	-2.93032959373766	Not Significant	NC_000962.3	Mycobrowser_v4	CDS	1300304	1301215	.	+	Locus=Rv1170;Name=mshB;Function=Involved	Locus=Rv1170;Name=mshB;Function=Involved	mshB	Involved	NA
1180	Rv1171	-0.578212544460597	7.40985723281704	-2.67276477749536	0.0399402895344487	0.116092312821564	-4.81047753361253	Not Significant	NC_000962.3	Mycobrowser_v4	CDS	1301307	1301747	.	+	Locus=Rv1171;Name=Rv1171;Function=Unknown;Product=Conserved	Locus=Rv1171;Name=Rv1171;Function=Unknown;Product=Conserved	Rv1171	Unknown	Conserved
1181	Rv1172c	-0.675381283318428	7.57252984561153	-3.77005216045024	0.0107955019945324	0.0487938864375499	-3.37507502469596	Not Significant	NC_000962.3	Mycobrowser_v4	CDS	1301755	1302681	.	-	Locus=Rv1172c;Name=PE12;Function=Function	Locus=Rv1172c;Name=PE12;Function=Function	PE12	Function	NA
1182	Rv1173	-0.472561431634844	9.87141280848939	-6.86257649475839	0.000664040454425163	0.0103792989904527	-0.229635926606282	Not Significant	NC_000962.3	Mycobrowser_v4	CDS	1302931	1305501	.	+	Locus=Rv1173;Name=fbiC;Function=Essential	Locus=Rv1173;Name=fbiC;Function=Essential	fbiC	Essential	NA
1183	Rv1174c	-0.433462050413063	9.17338946514626	-5.25043665677786	0.00245731542392032	0.0200059367845204	-1.71083078280263	Not Significant	NC_000962.3	Mycobrowser_v4	CDS	1305669	1306001	.	-	Locus=Rv1174c;Name=TB8.4;Function=Unknown	Locus=Rv1174c;Name=TB8.4;Function=Unknown	TB8.4	Unknown	NA
1184	Rv1175c	0.0670921326567342	9.7744885638803	0.297307860150888	0.777074850254506	0.857911696533733	-7.45441291807678	Not Significant	NC_000962.3	Mycobrowser_v4	CDS	1306202	1308226	.	-	Locus=Rv1175c;Name=fadH;Function=Catalyzes	Locus=Rv1175c;Name=fadH;Function=Catalyzes	fadH	Catalyzes	NA
1185	Rv1176c	0.0738523511894638	5.46806263347594	0.671236420698543	0.529077348742242	0.671395187905056	-7.25109784644685	Not Significant	NC_000962.3	Mycobrowser_v4	CDS	1308223	1308792	.	-	Locus=Rv1176c;Name=Rv1176c;Function=Function	Locus=Rv1176c;Name=Rv1176c;Function=Function	Rv1176c	Function	NA
1186	Rv1177	0.344018406919094	9.3978400805217	1.66371653721632	0.151394414319313	0.283442241274227	-6.18584453046726	Not Significant	NC_000962.3	Mycobrowser_v4	CDS	1309005	1309331	.	+	Locus=Rv1177;Name=fdxC;Function=Ferredoxins	Locus=Rv1177;Name=fdxC;Function=Ferredoxins	fdxC	Ferredoxins	NA
1187	Rv1178	-0.131251030805158	8.8944113948519	-0.726559701129311	0.497066745886647	0.644431637238784	-7.20928762249978	Not Significant	NC_000962.3	Mycobrowser_v4	CDS	1309364	1310452	.	+	Locus=Rv1178;Name=Rv1178;Function=Function	Locus=Rv1178;Name=Rv1178;Function=Function	Rv1178	Function	NA
1188	Rv1179c	-0.268036691252847	8.79055354305452	-3.93429106746505	0.00901870799648123	0.0438980206600526	-3.17438867454606	Not Significant	NC_000962.3	Mycobrowser_v4	CDS	1310480	1313299	.	-	Locus=Rv1179c;Name=Rv1179c;Function=Unknown;Product=Unknown	Locus=Rv1179c;Name=Rv1179c;Function=Unknown;Product=Unknown	Rv1179c	Unknown	Unknown
1189	Rv1180	0.651891273663088	7.23322204028599	7.30846223993848	0.000483072375344074	0.00932348466476533	0.12996539709074	Not Significant	NC_000962.3	Mycobrowser_v4	CDS	1313725	1315191	.	+	Locus=Rv1180;Name=pks3;Function=Potentially	Locus=Rv1180;Name=pks3;Function=Potentially	pks3	Potentially	NA
1190	Rv1181	-0.165554272315857	9.3105413944644	-2.61774764748411	0.0428470705535992	0.121634426400152	-4.88584585518365	Not Significant	NC_000962.3	Mycobrowser_v4	CDS	1315234	1319982	.	+	Locus=Rv1181;Name=pks4;Function=Potentially	Locus=Rv1181;Name=pks4;Function=Potentially	pks4	Potentially	NA
1191	Rv1182	-0.132242149871468	8.52556000669645	-2.12218400561854	0.0819353894152047	0.186160265968463	-5.56865388638272	Not Significant	NC_000962.3	Mycobrowser_v4	CDS	1320035	1321453	.	+	Locus=Rv1182;Name=papA3;Function=Function	Locus=Rv1182;Name=papA3;Function=Function	papA3	Function	NA
1192	Rv1183	-0.188531380687897	9.35545850858058	-1.03402236814495	0.344189257455597	0.502469838716123	-6.93079503664112	Not Significant	NC_000962.3	Mycobrowser_v4	CDS	1321520	1324528	.	+	Locus=Rv1183;Name=mmpL10;Function=Unknown.	Locus=Rv1183;Name=mmpL10;Function=Unknown.	mmpL10	Unknown.	NA
1193	Rv1184c	-0.146854301479344	7.90826765584814	-1.6005848529425	0.164736105059646	0.300165225136771	-6.26760244658066	Not Significant	NC_000962.3	Mycobrowser_v4	CDS	1324532	1325611	.	-	Locus=Rv1184c;Name=Rv1184c;Function=Function	Locus=Rv1184c;Name=Rv1184c;Function=Function	Rv1184c	Function	NA
1194	Rv1185c	-0.434234292807444	12.5785972941753	-2.88992049006315	0.0303901148045372	0.095699316178176	-4.51526956285948	Not Significant	NC_000962.3	Mycobrowser_v4	CDS	1325776	1327512	.	-	Locus=Rv1185c;Name=fadD21;Function=Function	Locus=Rv1185c;Name=fadD21;Function=Function	fadD21	Function	NA
1195	Rv1186c	0.251037675165677	6.12939362421263	1.56399674001309	0.172982169931049	0.31096840894764	-6.3144601589944	Not Significant	NC_000962.3	Mycobrowser_v4	CDS	1327689	1329305	.	-	Locus=Rv1186c;Name=Rv1186c;Function=Function	Locus=Rv1186c;Name=Rv1186c;Function=Function	Rv1186c	Function	NA
1196	Rv1187	1.45707759242525	8.07266037295892	17.5625332506873	4.58821836723135e-06	0.00105204967696475	5.18649750281828	Significantly Enriched	NC_000962.3	Mycobrowser_v4	CDS	1329390	1331021	.	+	Locus=Rv1187;Name=rocA;Function=Involved	Locus=Rv1187;Name=rocA;Function=Involved	rocA	Involved	NA
1197	Rv1188	0.0685092233289364	5.47893630061783	0.124866808337952	0.905040878800223	0.94227495036656	-7.49686517954436	Not Significant	NC_000962.3	Mycobrowser_v4	CDS	1331021	1332010	.	+	Locus=Rv1188;Name=Rv1188;Function=Oxidizes	Locus=Rv1188;Name=Rv1188;Function=Oxidizes	Rv1188	Oxidizes	NA
1198	Rv1189	0.560347312017618	4.2877076750423	2.99773314983001	0.0266011105813418	0.0881869866972592	-4.37035533842257	Not Significant	NC_000962.3	Mycobrowser_v4	CDS	1332092	1332964	.	+	Locus=Rv1189;Name=sigI;Function=The	Locus=Rv1189;Name=sigI;Function=The	sigI	The	NA
1199	Rv1190	0.244802524091692	7.35902484958578	0.493286482730976	0.64077083717381	0.764029851595369	-7.36586900424551	Not Significant	NC_000962.3	Mycobrowser_v4	CDS	1332980	1333858	.	+	Locus=Rv1190;Name=Rv1190;Function=Function	Locus=Rv1190;Name=Rv1190;Function=Function	Rv1190	Function	NA
1200	Rv1191	-0.121096422457835	5.93620327219314	-1.30852389070795	0.242416698525688	0.393939787332768	-6.62832839556927	Not Significant	NC_000962.3	Mycobrowser_v4	CDS	1333931	1334845	.	+	Locus=Rv1191;Name=Rv1191;Function=Function	Locus=Rv1191;Name=Rv1191;Function=Function	Rv1191	Function	NA
1201	Rv1192	0.254263115136155	8.91381260445022	1.25751069528394	0.259037972696336	0.411316002411009	-6.68765590612752	Not Significant	NC_000962.3	Mycobrowser_v4	CDS	1334927	1335754	.	+	Locus=Rv1192;Name=Rv1192;Function=Unknown;Product=Unknown	Locus=Rv1192;Name=Rv1192;Function=Unknown;Product=Unknown	Rv1192	Unknown	Unknown
1202	Rv1193	-0.059387871035355	10.2225912803373	-0.778808503561287	0.468080367063052	0.616881363808421	-7.16730754463391	Not Significant	NC_000962.3	Mycobrowser_v4	CDS	1335794	1337215	.	+	Locus=Rv1193;Name=fadD36;Function=Function	Locus=Rv1193;Name=fadD36;Function=Function	fadD36	Function	NA
1203	Rv1194c	0.0751167350456345	8.87350823423034	0.614339141676435	0.563379210592872	0.698980377549735	-7.29114733931021	Not Significant	NC_000962.3	Mycobrowser_v4	CDS	1337248	1338513	.	-	Locus=Rv1194c;Name=Rv1194c;Function=Function	Locus=Rv1194c;Name=Rv1194c;Function=Function	Rv1194c	Function	NA
1204	Rv1195	-0.228119677835618	7.37854840766201	-0.29417469701749	0.779345513293673	0.858145383759587	-7.45548673119831	Not Significant	NC_000962.3	Mycobrowser_v4	CDS	1339003	1339302	.	+	Locus=Rv1195;Name=PE13;Function=Function	Locus=Rv1195;Name=PE13;Function=Function	PE13	Function	NA
1205	Rv1196	-0.524084410044796	7.11903997544703	-2.43438829428332	0.0542983716854756	0.139860531171324	-5.13815844519789	Not Significant	NC_000962.3	Mycobrowser_v4	CDS	1339349	1340524	.	+	Locus=Rv1196;Name=PPE18;Function=Function	Locus=Rv1196;Name=PPE18;Function=Function	PPE18	Function	NA
1206	Rv1197	1.3037186352808	5.89608338648714	1.75887329381956	0.133261153362512	0.258550552785092	-6.06070524373394	Not Significant	NC_000962.3	Mycobrowser_v4	CDS	1340659	1340955	.	+	Locus=Rv1197;Name=esxK;Function=Function	Locus=Rv1197;Name=esxK;Function=Function	esxK	Function	NA
1207	Rv1198	-0.0152871753572796	6.46522527734765	-0.0397440182550431	0.9696920706318	0.982056086104336	-7.50510020618989	Not Significant	NC_000962.3	Mycobrowser_v4	CDS	1341006	1341290	.	+	Locus=Rv1198;Name=esxL;Function=Unknown;Product=Putative	Locus=Rv1198;Name=esxL;Function=Unknown;Product=Putative	esxL	Unknown	Putative
1208	Rv1200	-0.515308777521991	8.79798639032552	-4.00399074672258	0.00836647417226167	0.0420701776207266	-3.09044682299381	Not Significant	NC_000962.3	Mycobrowser_v4	CDS	1342942	1344219	.	+	Locus=Rv1200;Name=Rv1200;Function=Unknown;	Locus=Rv1200;Name=Rv1200;Function=Unknown;	Rv1200	Unknown	NA
1209	Rv1201c	-0.920291302840717	7.83008094984063	-2.31655758141068	0.063352319155155	0.155073727139537	-5.30078509018528	Not Significant	NC_000962.3	Mycobrowser_v4	CDS	1344216	1345169	.	-	Locus=Rv1201c;Name=dapD;Function=Involved	Locus=Rv1201c;Name=dapD;Function=Involved	dapD	Involved	NA
1210	Rv1202	-0.408478207652067	8.11084661235789	-3.39364595212263	0.01656115335695	0.064242594786879	-3.84998773910162	Not Significant	NC_000962.3	Mycobrowser_v4	CDS	1345260	1346324	.	+	Locus=Rv1202;Name=dapE;Function=Involved	Locus=Rv1202;Name=dapE;Function=Involved	dapE	Involved	NA
1211	Rv1203c	-0.239015464888303	5.56416757588874	-0.963720857488908	0.375393672115422	0.533418098529836	-7.00078541333642	Not Significant	NC_000962.3	Mycobrowser_v4	CDS	1346321	1346905	.	-	Locus=Rv1203c;Name=Rv1203c;Function=Unknown;Product=Hypothetical	Locus=Rv1203c;Name=Rv1203c;Function=Unknown;Product=Hypothetical	Rv1203c	Unknown	Hypothetical
1212	Rv1204c	-0.0460133851794584	9.14289596272084	-0.206851400417925	0.843526148837068	0.902916328733187	-7.48094139237567	Not Significant	NC_000962.3	Mycobrowser_v4	CDS	1346936	1348624	.	-	Locus=Rv1204c;Name=Rv1204c;Function=Function	Locus=Rv1204c;Name=Rv1204c;Function=Function	Rv1204c	Function	NA
1213	Rv1205	0.372121427419163	6.68228107992572	5.3188935023403	0.00231111122887391	0.0197840115118583	-1.64144513597825	Not Significant	NC_000962.3	Mycobrowser_v4	CDS	1348719	1349282	.	+	Locus=Rv1205;Name=Rv1205;Function=Function	Locus=Rv1205;Name=Rv1205;Function=Function	Rv1205	Function	NA
1214	Rv1206	-0.0866693629189665	9.99665546499359	-1.02339926717151	0.348764293775126	0.507625516594163	-6.94158832567383	Not Significant	NC_000962.3	Mycobrowser_v4	CDS	1349332	1351125	.	+	Locus=Rv1206;Name=fadD6;Function=Function	Locus=Rv1206;Name=fadD6;Function=Function	fadD6	Function	NA
1215	Rv1207	0.0123293434910927	7.18231070376766	0.0979246874249458	0.925442187449485	0.953619537610112	-7.50039031878445	Not Significant	NC_000962.3	Mycobrowser_v4	CDS	1351191	1352147	.	+	Locus=Rv1207;Name=folP2;Function=Involved	Locus=Rv1207;Name=folP2;Function=Involved	folP2	Involved	NA
1216	Rv1208	-0.415967039277714	7.02752776612575	-2.51584520929272	0.0488509101013102	0.132400934619986	-5.02589646629902	Not Significant	NC_000962.3	Mycobrowser_v4	CDS	1352144	1353118	.	+	Locus=Rv1208;Name=gpgS;Function=Glucosylglycerate	Locus=Rv1208;Name=gpgS;Function=Glucosylglycerate	gpgS	Glucosylglycerate	NA
1217	Rv1209	-0.224683662584323	6.41044336229419	-2.02556207655973	0.0932057873390694	0.20391058140734	-5.70105992221341	Not Significant	NC_000962.3	Mycobrowser_v4	CDS	1353157	1353525	.	+	Locus=Rv1209;Name=Rv1209;Function=Function	Locus=Rv1209;Name=Rv1209;Function=Function	Rv1209	Function	NA
1218	Rv1210	-0.271953650018015	6.26119990629884	-2.72382379003172	0.037432775201393	0.110958386202454	-4.74071744286085	Not Significant	NC_000962.3	Mycobrowser_v4	CDS	1353522	1354136	.	+	Locus=Rv1210;Name=tagA;Function=Involved	Locus=Rv1210;Name=tagA;Function=Involved	tagA	Involved	NA
1219	Rv1211	0.121494769865519	8.97971207891787	1.91599639957402	0.107931468070473	0.223633275434521	-5.85008414468237	Not Significant	NC_000962.3	Mycobrowser_v4	CDS	1354243	1354470	.	+	Locus=Rv1211;Name=Rv1211;Function=Function	Locus=Rv1211;Name=Rv1211;Function=Function	Rv1211	Function	NA
1220	Rv1212c	-0.624832988888445	7.79020114717186	-2.97374122957679	0.027397123264619	0.0896800704338916	-4.40249702684456	Not Significant	NC_000962.3	Mycobrowser_v4	CDS	1354498	1355661	.	-	Locus=Rv1212c;Name=glgA;Function=Function	Locus=Rv1212c;Name=glgA;Function=Function	glgA	Function	NA
1221	Rv1213	-0.122884246245714	9.35673069230751	-1.10645734188234	0.314301323504367	0.473764814515491	-6.85524270773712	Not Significant	NC_000962.3	Mycobrowser_v4	CDS	1355836	1357050	.	+	Locus=Rv1213;Name=glgC;Function=Involved	Locus=Rv1213;Name=glgC;Function=Involved	glgC	Involved	NA
1222	Rv1214c	-0.339012473148658	6.96245962676085	-2.27835550360718	0.0666202949341713	0.160719276701384	-5.35351349099446	Not Significant	NC_000962.3	Mycobrowser_v4	CDS	1357293	1357625	.	-	Locus=Rv1214c;Name=PE14;Function=Function	Locus=Rv1214c;Name=PE14;Function=Function	PE14	Function	NA
1223	Rv1215c	-0.071855318471151	9.81299403462333	-1.10934089733025	0.313158142550792	0.472756509171471	-6.85216666779904	Not Significant	NC_000962.3	Mycobrowser_v4	CDS	1357759	1359444	.	-	Locus=Rv1215c;Name=Rv1215c;Function=Function	Locus=Rv1215c;Name=Rv1215c;Function=Function	Rv1215c	Function	NA
1224	Rv1216c	0.146973223080574	8.56781399764418	2.09762732403652	0.0846591238093895	0.190019209842067	-5.60237337029261	Not Significant	NC_000962.3	Mycobrowser_v4	CDS	1359472	1360146	.	-	Locus=Rv1216c;Name=Rv1216c;Function=Function	Locus=Rv1216c;Name=Rv1216c;Function=Function	Rv1216c	Function	NA
1225	Rv1217c	-0.0393832643276824	8.22377309700119	-0.242139716958581	0.8173947454826	0.88295874255295	-7.47170013994315	Not Significant	NC_000962.3	Mycobrowser_v4	CDS	1360155	1361801	.	-	Locus=Rv1217c;Name=Rv1217c;Function=Thought	Locus=Rv1217c;Name=Rv1217c;Function=Thought	Rv1217c	Thought	NA
1226	Rv1218c	-0.139895917587503	7.93668241336217	-0.921129286173341	0.395371993221674	0.551888697049204	-7.04148121405222	Not Significant	NC_000962.3	Mycobrowser_v4	CDS	1361798	1362733	.	-	Locus=Rv1218c;Name=Rv1218c;Function=Thought	Locus=Rv1218c;Name=Rv1218c;Function=Thought	Rv1218c	Thought	NA
1227	Rv1220c	0.333518606166789	9.4993465777992	4.65816224905065	0.0042827281611571	0.0277806300053724	-2.33818446403767	Not Significant	NC_000962.3	Mycobrowser_v4	CDS	1363503	1364150	.	-	Locus=Rv1220c;Name=Rv1220c;Function=Function	Locus=Rv1220c;Name=Rv1220c;Function=Function	Rv1220c	Function	NA
1228	Rv1221	0.305231768482761	11.4340915961518	3.62217816341715	0.0127382321734259	0.0539468983884369	-3.55919898162401	Not Significant	NC_000962.3	Mycobrowser_v4	CDS	1364413	1365186	.	+	Locus=Rv1221;Name=sigE;Function=The	Locus=Rv1221;Name=sigE;Function=The	sigE	The	NA
1229	Rv1222	0.205473520688612	9.15685589887727	1.11371526883975	0.311430661310887	0.471079725542935	-6.8474906039521	Not Significant	NC_000962.3	Mycobrowser_v4	CDS	1365344	1365808	.	+	Locus=Rv1222;Name=rseA;Function=Regulates	Locus=Rv1222;Name=rseA;Function=Regulates	rseA	Regulates	NA
1230	Rv1223	0.00728908123780947	10.1342573575685	0.0527130736363365	0.959811628050476	0.975881986714571	-7.50439468025327	Not Significant	NC_000962.3	Mycobrowser_v4	CDS	1365875	1367461	.	+	Locus=Rv1223;Name=htrA;Function=Possibly	Locus=Rv1223;Name=htrA;Function=Possibly	htrA	Possibly	NA
1231	Rv1224	0.170431778437931	7.42211972775911	1.86077020633234	0.116229755071055	0.235730175475012	-5.92459453486751	Not Significant	NC_000962.3	Mycobrowser_v4	CDS	1367463	1367858	.	+	Locus=Rv1224;Name=tatB;Function=Involved	Locus=Rv1224;Name=tatB;Function=Involved	tatB	Involved	NA
1232	Rv1225c	0.256215428731089	8.17337147435021	1.08512698155593	0.322867728468437	0.481242844601887	-6.87783747614645	Not Significant	NC_000962.3	Mycobrowser_v4	CDS	1367891	1368721	.	-	Locus=Rv1225c;Name=Rv1225c;Function=Function	Locus=Rv1225c;Name=Rv1225c;Function=Function	Rv1225c	Function	NA
1233	Rv1226c	0.795234825754551	6.53295359230437	1.48265836728007	0.192752709521214	0.33490783279311	-6.41708471114032	Not Significant	NC_000962.3	Mycobrowser_v4	CDS	1368832	1370295	.	-	Locus=Rv1226c;Name=Rv1226c;Function=Unknown;Product=Probable	Locus=Rv1226c;Name=Rv1226c;Function=Unknown;Product=Probable	Rv1226c	Unknown	Probable
1234	Rv1227c	0.509540445268408	5.09184440430587	3.27070026307018	0.0191371342508001	0.0702657797208623	-4.0094337074231	Not Significant	NC_000962.3	Mycobrowser_v4	CDS	1370292	1370825	.	-	Locus=Rv1227c;Name=Rv1227c;Function=Unknown;Product=Probable	Locus=Rv1227c;Name=Rv1227c;Function=Unknown;Product=Probable	Rv1227c	Unknown	Probable
1235	Rv1228	-0.0540897949156953	8.51570233737988	-0.725331177213252	0.497762951526597	0.644904596318747	-7.21024595880263	Not Significant	NC_000962.3	Mycobrowser_v4	CDS	1370920	1371477	.	+	Locus=Rv1228;Name=lpqX;Function=Unknown;Product=Probable	Locus=Rv1228;Name=lpqX;Function=Unknown;Product=Probable	lpqX	Unknown	Probable
1236	Rv1229c	-0.513847228052359	7.3565226705308	-7.20531630812954	0.000519208524110501	0.00947732467944964	0.0484845934080802	Not Significant	NC_000962.3	Mycobrowser_v4	CDS	1371777	1372949	.	-	Locus=Rv1229c;Name=mrp;Function=Unknown:	Locus=Rv1229c;Name=mrp;Function=Unknown:	mrp	Unknown:	NA
1237	Rv1230c	-0.00383888660661924	7.21974157632097	-0.0148531591714376	0.988670273024324	0.994538839446187	-7.50589999468673	Not Significant	NC_000962.3	Mycobrowser_v4	CDS	1372962	1374197	.	-	Locus=Rv1230c;Name=Rv1230c;Function=Unknown;Product=Possible	Locus=Rv1230c;Name=Rv1230c;Function=Unknown;Product=Possible	Rv1230c	Unknown	Possible
1238	Rv1231c	-0.226478049124331	6.24008371419685	-2.55454101556092	0.0464708382891782	0.127909832122688	-4.97265388950484	Not Significant	NC_000962.3	Mycobrowser_v4	CDS	1374322	1374864	.	-	Locus=Rv1231c;Name=Rv1231c;Function=Unknown;Product=Probable	Locus=Rv1231c;Name=Rv1231c;Function=Unknown;Product=Probable	Rv1231c	Unknown	Probable
1239	Rv1232c	-0.314856451228128	9.15272661659935	-1.79599644426624	0.126785162101218	0.249090283138789	-6.01134431848269	Not Significant	NC_000962.3	Mycobrowser_v4	CDS	1374861	1376168	.	-	Locus=Rv1232c;Name=Rv1232c;Function=Function	Locus=Rv1232c;Name=Rv1232c;Function=Function	Rv1232c	Function	NA
1240	Rv1233c	-0.56798792884044	9.30762990477545	-2.37547689505861	0.0586399789215402	0.14714816116224	-5.21945045623419	Not Significant	NC_000962.3	Mycobrowser_v4	CDS	1376230	1376826	.	-	Locus=Rv1233c;Name=Rv1233c;Function=Function	Locus=Rv1233c;Name=Rv1233c;Function=Function	Rv1233c	Function	NA
1241	Rv1234	0.338777810224344	6.87213851573364	2.33632430748997	0.0617282212728722	0.152553057938009	-5.27349787862572	Not Significant	NC_000962.3	Mycobrowser_v4	CDS	1376976	1377503	.	+	Locus=Rv1234;Name=Rv1234;Function=Unknown;Product=Probable	Locus=Rv1234;Name=Rv1234;Function=Unknown;Product=Probable	Rv1234	Unknown	Probable
1242	Rv1235	0.0185155452307875	7.19975412086129	0.164405945364579	0.87525153967897	0.924941961437948	-7.4901586737815	Not Significant	NC_000962.3	Mycobrowser_v4	CDS	1377524	1378930	.	+	Locus=Rv1235;Name=lpqY;Function=Thought	Locus=Rv1235;Name=lpqY;Function=Thought	lpqY	Thought	NA
1243	Rv1236	-0.207076720158995	6.37820120153756	-1.00708926999513	0.355885188579265	0.514461712725341	-6.95801143778408	Not Significant	NC_000962.3	Mycobrowser_v4	CDS	1378927	1379850	.	+	Locus=Rv1236;Name=sugA;Function=Involved	Locus=Rv1236;Name=sugA;Function=Involved	sugA	Involved	NA
1244	Rv1237	-0.053648564674635	6.5832174128975	-0.251818984923893	0.810271039074161	0.87759185554929	-7.46891663984927	Not Significant	NC_000962.3	Mycobrowser_v4	CDS	1379855	1380679	.	+	Locus=Rv1237;Name=sugB;Function=Involved	Locus=Rv1237;Name=sugB;Function=Involved	sugB	Involved	NA
1245	Rv1238	-0.3060979737445	8.20959190114534	-2.13730079040701	0.0803040539753147	0.183740963005247	-5.54787730504297	Not Significant	NC_000962.3	Mycobrowser_v4	CDS	1380684	1381865	.	+	Locus=Rv1238;Name=sugC;Function=Involved	Locus=Rv1238;Name=sugC;Function=Involved	sugC	Involved	NA
1246	Rv1239c	-1.11138503577815	6.97983815550907	-2.43719052688469	0.0541005690281361	0.139535728732608	-5.13429325640303	Not Significant	NC_000962.3	Mycobrowser_v4	CDS	1381942	1383042	.	-	Locus=Rv1239c;Name=corA;Function=Thought	Locus=Rv1239c;Name=corA;Function=Thought	corA	Thought	NA
1247	Rv1240	-0.241412000338061	8.87297994186317	-0.875344069419305	0.417761380246918	0.572913069739607	-7.08371360842554	Not Significant	NC_000962.3	Mycobrowser_v4	CDS	1383213	1384202	.	+	Locus=Rv1240;Name=mdh;Function=Involved	Locus=Rv1240;Name=mdh;Function=Involved	mdh	Involved	NA
1248	Rv1241	-0.560587909612141	6.00360603399612	-1.54199379512063	0.178130577266653	0.316712748616635	-6.34243875441994	Not Significant	NC_000962.3	Mycobrowser_v4	CDS	1384278	1384538	.	+	Locus=Rv1241;Name=vapB33;Function=Unknown;Product=Possible	Locus=Rv1241;Name=vapB33;Function=Unknown;Product=Possible	vapB33	Unknown	Possible
1249	Rv1242	-0.604039882557553	6.60823114302213	-1.76060184988391	0.132952437558996	0.258122887622268	-6.05841311725433	Not Significant	NC_000962.3	Mycobrowser_v4	CDS	1384535	1384966	.	+	Locus=Rv1242;Name=vapC33;Function=Unknown;Product=Possible	Locus=Rv1242;Name=vapC33;Function=Unknown;Product=Possible	vapC33	Unknown	Possible
1250	Rv1243c	-0.146222122809625	8.01519032628225	-0.145025130406887	0.889828257667347	0.932838611821599	-7.49367334049509	Not Significant	NC_000962.3	Mycobrowser_v4	CDS	1384989	1386677	.	-	Locus=Rv1243c;Name=PE_PGRS23;Function=Function	Locus=Rv1243c;Name=PE_PGRS23;Function=Function	PE_PGRS23	Function	NA
1251	Rv1244	-0.580948954854515	6.46041160033619	-5.81974585688629	0.00150029245355456	0.0156126690621239	-1.15236317864032	Not Significant	NC_000962.3	Mycobrowser_v4	CDS	1386857	1387717	.	+	Locus=Rv1244;Name=lpqZ;Function=Unknown;Product=Probable	Locus=Rv1244;Name=lpqZ;Function=Unknown;Product=Probable	lpqZ	Unknown	Probable
1252	Rv1245c	0.205311900116516	8.12679889792443	1.28879540123162	0.248727484081327	0.400333245319459	-6.65142287035017	Not Significant	NC_000962.3	Mycobrowser_v4	CDS	1387798	1388628	.	-	Locus=Rv1245c;Name=Rv1245c;Function=Function	Locus=Rv1245c;Name=Rv1245c;Function=Function	Rv1245c	Function	NA
1253	Rv1246c	-0.0520964818555107	5.78203852568216	-0.198786000946454	0.849531469088168	0.907180973046642	-7.4828528823502	Not Significant	NC_000962.3	Mycobrowser_v4	CDS	1388685	1388978	.	-	Locus=Rv1246c;Name=relE;Function=Function	Locus=Rv1246c;Name=relE;Function=Function	relE	Function	NA
1254	Rv1247c	0.191827548368065	6.58838235208215	2.62187972049188	0.0426210110542118	0.121169448519352	-4.88017867248704	Not Significant	NC_000962.3	Mycobrowser_v4	CDS	1388975	1389244	.	-	Locus=Rv1247c;Name=relB;Function=Function	Locus=Rv1247c;Name=relB;Function=Function	relB	Function	NA
1255	Rv1248c	-0.121581040824001	10.4294654746374	-1.84296688429989	0.119039814660461	0.23955685556283	-5.9485116225341	Not Significant	NC_000962.3	Mycobrowser_v4	CDS	1389357	1393052	.	-	Locus=Rv1248c;Name=Rv1248c;Function=Involved	Locus=Rv1248c;Name=Rv1248c;Function=Involved	Rv1248c	Involved	NA
1256	Rv1249c	-0.112641109035873	6.53716360622527	-1.81061904085428	0.124321319885761	0.246113213120744	-5.9918269720806	Not Significant	NC_000962.3	Mycobrowser_v4	CDS	1393194	1393982	.	-	Locus=Rv1249c;Name=Rv1249c;Function=Unknown;Product=Possible	Locus=Rv1249c;Name=Rv1249c;Function=Unknown;Product=Possible	Rv1249c	Unknown	Possible
1257	Rv1250	0.470885279345888	8.33460796646864	4.49798925349161	0.00501721183885519	0.030751162955629	-2.51647796882643	Not Significant	NC_000962.3	Mycobrowser_v4	CDS	1394179	1395918	.	+	Locus=Rv1250;Name=Rv1250;Function=Thought	Locus=Rv1250;Name=Rv1250;Function=Thought	Rv1250	Thought	NA
1258	Rv1251c	0.0411479672159931	7.54782124328307	0.312022858877557	0.766443842786703	0.852042112575221	-7.4492225511189	Not Significant	NC_000962.3	Mycobrowser_v4	CDS	1395821	1399240	.	-	Locus=Rv1251c;Name=Rv1251c;Function=Function	Locus=Rv1251c;Name=Rv1251c;Function=Function	Rv1251c	Function	NA
1259	Rv1252c	-0.0185240110740175	6.10650232402557	-0.21704587380798	0.835952399871939	0.897277093298838	-7.47841827768258	Not Significant	NC_000962.3	Mycobrowser_v4	CDS	1399296	1399904	.	-	Locus=Rv1252c;Name=lprE;Function=Unknown;Product=Probable	Locus=Rv1252c;Name=lprE;Function=Unknown;Product=Probable	lprE	Unknown	Probable
1260	Rv1253	-0.134650422373216	8.10872343576907	-2.10633244280507	0.0836830039827952	0.188589607122779	-5.59042479840402	Not Significant	NC_000962.3	Mycobrowser_v4	CDS	1399970	1401661	.	+	Locus=Rv1253;Name=deaD;Function=Has	Locus=Rv1253;Name=deaD;Function=Has	deaD	Has	NA
1261	Rv1254	-1.13924488547961	7.76179155867811	-2.29070567014734	0.0655447905383894	0.15912436549981	-5.33646899475813	Not Significant	NC_000962.3	Mycobrowser_v4	CDS	1401658	1402809	.	+	Locus=Rv1254;Name=Rv1254;Function=Catalyzes	Locus=Rv1254;Name=Rv1254;Function=Catalyzes	Rv1254	Catalyzes	NA
1262	Rv1255c	-1.03178755215036	5.59222724570575	-2.49268110736894	0.0503379303837232	0.134971043346368	-5.05779827426016	Not Significant	NC_000962.3	Mycobrowser_v4	CDS	1402778	1403386	.	-	Locus=Rv1255c;Name=Rv1255c;Function=Involved	Locus=Rv1255c;Name=Rv1255c;Function=Involved	Rv1255c	Involved	NA
1263	Rv1256c	-0.885549572639548	6.69160874162373	-2.27011411557739	0.0673483144266029	0.162002249535438	-5.36488612953275	Not Significant	NC_000962.3	Mycobrowser_v4	CDS	1403386	1404603	.	-	Locus=Rv1256c;Name=cyp130;Function=Cytochromes	Locus=Rv1256c;Name=cyp130;Function=Cytochromes	cyp130	Cytochromes	NA
1264	Rv1257c	-0.668978233281765	8.8059230590484	-7.7867213650267	0.000349496127705567	0.0078174651093682	0.495098847618657	Not Significant	NC_000962.3	Mycobrowser_v4	CDS	1404717	1406084	.	-	Locus=Rv1257c;Name=Rv1257c;Function=Function	Locus=Rv1257c;Name=Rv1257c;Function=Function	Rv1257c	Function	NA
1265	Rv1258c	-0.36094926387795	7.3657776329132	-0.945392219379396	0.383891062745714	0.541145967477841	-7.01846093931031	Not Significant	NC_000962.3	Mycobrowser_v4	CDS	1406081	1407340	.	-	Locus=Rv1258c;Name=Rv1258c;Function=Thought	Locus=Rv1258c;Name=Rv1258c;Function=Thought	Rv1258c	Thought	NA
1266	Rv1259	0.0887276178399317	5.92756630301928	0.184667431838034	0.860070786580855	0.914006275734984	-7.48601844556357	Not Significant	NC_000962.3	Mycobrowser_v4	CDS	1407339	1408238	.	+	Locus=Rv1259;Name=udgB;Function=Involved	Locus=Rv1259;Name=udgB;Function=Involved	udgB	Involved	NA
1267	Rv1260	-0.0151061608702303	8.57932592506671	-0.0506829644167432	0.961357785379064	0.976665231191677	-7.50451817508684	Not Significant	NC_000962.3	Mycobrowser_v4	CDS	1408240	1409358	.	+	Locus=Rv1260;Name=Rv1260;Function=Function	Locus=Rv1260;Name=Rv1260;Function=Function	Rv1260	Function	NA
1268	Rv1261c	-0.0742609780372678	8.14001553528993	-0.583505188277501	0.582536201310306	0.715581304091357	-7.31155929083745	Not Significant	NC_000962.3	Mycobrowser_v4	CDS	1409484	1409933	.	-	Locus=Rv1261c;Name=Rv1261c;Function=Function	Locus=Rv1261c;Name=Rv1261c;Function=Function	Rv1261c	Function	NA
1269	Rv1262c	0.166742689262082	6.43239955945908	0.993684007312179	0.361825959039461	0.520601342913709	-6.97137334335855	Not Significant	NC_000962.3	Mycobrowser_v4	CDS	1409938	1410372	.	-	Locus=Rv1262c;Name=Rv1262c;Function=Unknown;Product=Hypothetical	Locus=Rv1262c;Name=Rv1262c;Function=Unknown;Product=Hypothetical	Rv1262c	Unknown	Hypothetical
1270	Rv1263	0.185656503967876	7.57351254612447	1.97659193372003	0.099515594544067	0.21281027140962	-5.76784007314561	Not Significant	NC_000962.3	Mycobrowser_v4	CDS	1410431	1411819	.	+	Locus=Rv1263;Name=amiB2;Function=Involved	Locus=Rv1263;Name=amiB2;Function=Involved	amiB2	Involved	NA
1271	Rv1264	0.00960530440763208	9.20284771525935	0.087723687905807	0.933184176263453	0.957793463612173	-7.50150330544392	Not Significant	NC_000962.3	Mycobrowser_v4	CDS	1411894	1413087	.	+	Locus=Rv1264;Name=Rv1264;Function=Possibly	Locus=Rv1264;Name=Rv1264;Function=Possibly	Rv1264	Possibly	NA
1272	Rv1265	1.55099004316173	9.34088105469875	16.1249187296348	7.30193070521064e-06	0.00145079498828142	4.71279688379389	Significantly Enriched	NC_000962.3	Mycobrowser_v4	CDS	1413260	1413940	.	+	Locus=Rv1265;Name=Rv1265;Function=Unknown.	Locus=Rv1265;Name=Rv1265;Function=Unknown.	Rv1265	Unknown.	NA
1273	Rv1266c	0.551139828168196	9.61469868856101	3.97335032303755	0.00864639308226325	0.0428684864664568	-3.12725797501927	Not Significant	NC_000962.3	Mycobrowser_v4	CDS	1413960	1415840	.	-	Locus=Rv1266c;Name=pknH;Function=Involved	Locus=Rv1266c;Name=pknH;Function=Involved	pknH	Involved	NA
1274	Rv1267c	0.293826247409575	5.74615327291912	2.2579208689111	0.0684408176966733	0.163329848339858	-5.38170978646749	Not Significant	NC_000962.3	Mycobrowser_v4	CDS	1416181	1417347	.	-	Locus=Rv1267c;Name=embR;Function=Involved	Locus=Rv1267c;Name=embR;Function=Involved	embR	Involved	NA
1275	Rv1268c	-0.00282397943612978	6.27974302570604	-0.0112819830485708	0.991394144920274	0.994538839446187	-7.50595493085609	Not Significant	NC_000962.3	Mycobrowser_v4	CDS	1417658	1418356	.	-	Locus=Rv1268c;Name=Rv1268c;Function=Unknown;Product=Hypothetical	Locus=Rv1268c;Name=Rv1268c;Function=Unknown;Product=Hypothetical	Rv1268c	Unknown	Hypothetical
1276	Rv1269c	-0.596775255264554	6.47863538950869	-4.12736744213251	0.00733862278273815	0.0390868502377965	-2.94365722031483	Not Significant	NC_000962.3	Mycobrowser_v4	CDS	1418579	1418953	.	-	Locus=Rv1269c;Name=Rv1269c;Function=Unknown;Product=Conserved	Locus=Rv1269c;Name=Rv1269c;Function=Unknown;Product=Conserved	Rv1269c	Unknown	Conserved
1277	Rv1270c	-0.84238795072784	7.69473535851925	-4.45484439390058	0.00523896963389053	0.0318097813028111	-2.56515087768323	Not Significant	NC_000962.3	Mycobrowser_v4	CDS	1419014	1419748	.	-	Locus=Rv1270c;Name=lprA;Function=Unknown;Product=Possible	Locus=Rv1270c;Name=lprA;Function=Unknown;Product=Possible	lprA	Unknown	Possible
1278	Rv1271c	-0.38233431291308	7.36324233751515	-1.21874564602091	0.272340796206621	0.426610969358842	-6.73186231441502	Not Significant	NC_000962.3	Mycobrowser_v4	CDS	1419961	1420302	.	-	Locus=Rv1271c;Name=Rv1271c;Function=Unknown;Product=Conserved	Locus=Rv1271c;Name=Rv1271c;Function=Unknown;Product=Conserved	Rv1271c	Unknown	Conserved
1279	Rv1272c	-0.134661882200406	8.13785241249768	-1.03484170856783	0.343838450127414	0.502321430467067	-6.92995943904439	Not Significant	NC_000962.3	Mycobrowser_v4	CDS	1420410	1422305	.	-	Locus=Rv1272c;Name=Rv1272c;Function=Thought	Locus=Rv1272c;Name=Rv1272c;Function=Thought	Rv1272c	Thought	NA
1280	Rv1273c	0.321948704121086	6.5769774669813	2.10903561145524	0.0833822715071853	0.18812973953969	-5.58671338427023	Not Significant	NC_000962.3	Mycobrowser_v4	CDS	1422302	1424050	.	-	Locus=Rv1273c;Name=Rv1273c;Function=Thought	Locus=Rv1273c;Name=Rv1273c;Function=Thought	Rv1273c	Thought	NA
1281	Rv1274	-0.35206254271135	6.68956799535604	-3.94413685968593	0.00892317725085202	0.04381168609066	-3.1624866178176	Not Significant	NC_000962.3	Mycobrowser_v4	CDS	1424197	1424754	.	+	Locus=Rv1274;Name=lprB;Function=Unknown;Product=Possible	Locus=Rv1274;Name=lprB;Function=Unknown;Product=Possible	lprB	Unknown	Possible
1282	Rv1275	-0.613846916427765	7.25477033233627	-4.57001223653866	0.00467046645668282	0.029533511912951	-2.43584031151593	Not Significant	NC_000962.3	Mycobrowser_v4	CDS	1424751	1425293	.	+	Locus=Rv1275;Name=lprC;Function=Unknown;Product=Possible	Locus=Rv1275;Name=lprC;Function=Unknown;Product=Possible	lprC	Unknown	Possible
1283	Rv1276c	-0.212550824009136	4.63882371279754	-1.04805856234113	0.338220122676167	0.496279542900315	-6.91641894239429	Not Significant	NC_000962.3	Mycobrowser_v4	CDS	1425438	1425914	.	-	Locus=Rv1276c;Name=Rv1276c;Function=Function	Locus=Rv1276c;Name=Rv1276c;Function=Function	Rv1276c	Function	NA
1284	Rv1277	-0.161543573891351	7.10618366046229	-2.02403766616264	0.0933958841469634	0.204097013531713	-5.70314248793565	Not Significant	NC_000962.3	Mycobrowser_v4	CDS	1426164	1427417	.	+	Locus=Rv1277;Name=Rv1277;Function=Function	Locus=Rv1277;Name=Rv1277;Function=Function	Rv1277	Function	NA
1285	Rv1278	-0.0137232584960003	7.85793900906795	-0.0836677588734333	0.936264723083996	0.959689834670243	-7.50191194210859	Not Significant	NC_000962.3	Mycobrowser_v4	CDS	1427414	1430041	.	+	Locus=Rv1278;Name=Rv1278;Function=Unknown;Product=Hypothetical	Locus=Rv1278;Name=Rv1278;Function=Unknown;Product=Hypothetical	Rv1278	Unknown	Hypothetical
1286	Rv1279	-0.274268399688895	8.59303060141124	-1.67422834264468	0.149277713555811	0.280901935667519	-6.17212761025216	Not Significant	NC_000962.3	Mycobrowser_v4	CDS	1430062	1431648	.	+	Locus=Rv1279;Name=Rv1279;Function=Function	Locus=Rv1279;Name=Rv1279;Function=Function	Rv1279	Function	NA
1287	Rv1280c	-0.310155957612928	10.17296913925	-1.6420048273387	0.155859628667449	0.289273092405204	-6.21408510181254	Not Significant	NC_000962.3	Mycobrowser_v4	CDS	1431665	1433440	.	-	Locus=Rv1280c;Name=oppA;Function=Involved	Locus=Rv1280c;Name=oppA;Function=Involved	oppA	Involved	NA
1288	Rv1281c	-0.356886064278884	7.28476408578359	-2.23901310686736	0.070171912518924	0.166225857287676	-5.40779125526123	Not Significant	NC_000962.3	Mycobrowser_v4	CDS	1433433	1435271	.	-	Locus=Rv1281c;Name=oppD;Function=Involved	Locus=Rv1281c;Name=oppD;Function=Involved	oppD	Involved	NA
1289	Rv1282c	0.0290432505627933	8.74799452983923	0.14554753632767	0.889434684174195	0.932838611821599	-7.49358433021863	Not Significant	NC_000962.3	Mycobrowser_v4	CDS	1435268	1436143	.	-	Locus=Rv1282c;Name=oppC;Function=Involved	Locus=Rv1282c;Name=oppC;Function=Involved	oppC	Involved	NA
1290	Rv1283c	0.0840665450693434	6.65123439890147	0.388839381722016	0.71191425441931	0.817429467628878	-7.41823048633089	Not Significant	NC_000962.3	Mycobrowser_v4	CDS	1436140	1437117	.	-	Locus=Rv1283c;Name=oppB;Function=Involved	Locus=Rv1283c;Name=oppB;Function=Involved	oppB	Involved	NA
1291	Rv1284	0.556026227374472	6.6492103345781	3.42808677587272	0.0159105789859894	0.0624233602958374	-3.8056919462461	Not Significant	NC_000962.3	Mycobrowser_v4	CDS	1437324	1437815	.	+	Locus=Rv1284;Name=canA;Function=Catalyzes	Locus=Rv1284;Name=canA;Function=Catalyzes	canA	Catalyzes	NA
1292	Rv1285	0.375526216985921	9.57731368914585	0.654789488649208	0.538850810107965	0.678927598879961	-7.26298733904627	Not Significant	NC_000962.3	Mycobrowser_v4	CDS	1437909	1438907	.	+	Locus=Rv1285;Name=cysD;Function=Involved	Locus=Rv1285;Name=cysD;Function=Involved	cysD	Involved	NA
1293	Rv1286	0.363828112908462	6.92059981221755	0.892192612380885	0.409411943002415	0.565000853636907	-7.06835923569129	Not Significant	NC_000962.3	Mycobrowser_v4	CDS	1438907	1440751	.	+	Locus=Rv1286;Name=cysN;Function=ATP	Locus=Rv1286;Name=cysN;Function=ATP	cysN	ATP	NA
1294	Rv1287	-0.20336441154216	6.29483740792785	-0.92787130661815	0.39215513401648	0.548622495180497	-7.03512822948447	Not Significant	NC_000962.3	Mycobrowser_v4	CDS	1440805	1441290	.	+	Locus=Rv1287;Name=Rv1287;Function=Function	Locus=Rv1287;Name=Rv1287;Function=Function	Rv1287	Function	NA
1295	Rv1288	-0.00703744618813928	8.51755031368974	-0.0923680246806595	0.929658314157964	0.955668669732009	-7.50101170182927	Not Significant	NC_000962.3	Mycobrowser_v4	CDS	1441348	1442718	.	+	Locus=Rv1288;Name=Rv1288;Function=Function	Locus=Rv1288;Name=Rv1288;Function=Function	Rv1288	Function	NA
1296	Rv1289	-0.0976767604555411	6.08130986764096	-0.60209380800291	0.570940181388582	0.705204438579614	-7.29936405909108	Not Significant	NC_000962.3	Mycobrowser_v4	CDS	1442767	1443399	.	+	Locus=Rv1289;Name=Rv1289;Function=Unknown;Product=Unknown	Locus=Rv1289;Name=Rv1289;Function=Unknown;Product=Unknown	Rv1289	Unknown	Unknown
1297	Rv1290A	0.492646358203339	6.4965041309431	6.15862210894702	0.00113768801423182	0.0138371304730945	-0.839053684037065	Not Significant	NC_000962.3	Mycobrowser_v4	CDS	1445058	1445372	.	+	Locus=Rv1290A;Name=Rv1290A;Function=Unknown;Product=Hypothetical	Locus=Rv1290A;Name=Rv1290A;Function=Unknown;Product=Hypothetical	Rv1290A	Unknown	Hypothetical
1298	Rv1290c	-0.332517179947791	6.8328484447671	-2.43034754592218	0.0545849559226396	0.140320111262162	-5.14373226666328	Not Significant	NC_000962.3	Mycobrowser_v4	CDS	1443482	1445047	.	-	Locus=Rv1290c;Name=Rv1290c;Function=Function	Locus=Rv1290c;Name=Rv1290c;Function=Function	Rv1290c	Function	NA
1299	Rv1291c	-0.192309616230209	4.99291135975429	-0.282186097435596	0.788056161360224	0.864219380111015	-7.45949361192557	Not Significant	NC_000962.3	Mycobrowser_v4	CDS	1445499	1445834	.	-	Locus=Rv1291c;Name=Rv1291c;Function=Unknown;Product=Conserved	Locus=Rv1291c;Name=Rv1291c;Function=Unknown;Product=Conserved	Rv1291c	Unknown	Conserved
1300	Rv1292	-0.5132666333875	9.27092744778617	-1.8903146085174	0.11171319730952	0.22907679869792	-5.88479111648044	Not Significant	NC_000962.3	Mycobrowser_v4	CDS	1446379	1448031	.	+	Locus=Rv1292;Name=argS;Function=Involved	Locus=Rv1292;Name=argS;Function=Involved	argS	Involved	NA
1301	Rv1293	-0.549201359608015	7.64341358085372	-3.00078745984361	0.0265016104872255	0.0879775134265457	-4.36626805042553	Not Significant	NC_000962.3	Mycobrowser_v4	CDS	1448028	1449371	.	+	Locus=Rv1293;Name=lysA;Function=Involved	Locus=Rv1293;Name=lysA;Function=Involved	lysA	Involved	NA
1302	Rv1294	-0.436014582806013	9.21820019780956	-3.94440045869382	0.00892063539731807	0.04381168609066	-3.16216816763319	Not Significant	NC_000962.3	Mycobrowser_v4	CDS	1449375	1450700	.	+	Locus=Rv1294;Name=thrA;Function=Involved	Locus=Rv1294;Name=thrA;Function=Involved	thrA	Involved	NA
1303	Rv1295	-0.53917803836137	7.10204203085057	-7.27980351785162	0.000492810230238238	0.00935618251749864	0.107426577492106	Not Significant	NC_000962.3	Mycobrowser_v4	CDS	1450697	1451779	.	+	Locus=Rv1295;Name=thrC;Function=Involved	Locus=Rv1295;Name=thrC;Function=Involved	thrC	Involved	NA
1304	Rv1296	-0.335127480973537	6.88492035952773	-2.20092443606716	0.0738000011838452	0.172096827206426	-5.46029956837339	Not Significant	NC_000962.3	Mycobrowser_v4	CDS	1451997	1452947	.	+	Locus=Rv1296;Name=thrB;Function=Threonine	Locus=Rv1296;Name=thrB;Function=Threonine	thrB	Threonine	NA
1305	Rv1297	-0.707161311725203	10.9137504696433	-5.17394350655824	0.00263343927852983	0.0210891886255928	-1.78910899658732	Not Significant	NC_000962.3	Mycobrowser_v4	CDS	1453204	1455012	.	+	Locus=Rv1297;Name=rho;Function=Facilitates	Locus=Rv1297;Name=rho;Function=Facilitates	rho	Facilitates	NA
1306	Rv1298	-0.23466283342159	8.53442559378667	-2.8399493203989	0.032343531776839	0.099764244979559	-4.58283581541027	Not Significant	NC_000962.3	Mycobrowser_v4	CDS	1455163	1455405	.	+	Locus=Rv1298;Name=rpmE;Function=Involved	Locus=Rv1298;Name=rpmE;Function=Involved	rpmE	Involved	NA
1307	Rv1299	-0.220739536276126	6.79480287248785	-1.46688078355955	0.196828025398332	0.340317492159177	-6.43672467787423	Not Significant	NC_000962.3	Mycobrowser_v4	CDS	1455495	1456568	.	+	Locus=Rv1299;Name=prfA;Function=Peptide	Locus=Rv1299;Name=prfA;Function=Peptide	prfA	Peptide	NA
1308	Rv1300	-0.56053916492601	8.17759047463442	-4.28549801439515	0.00622428344334919	0.0353648338124307	-2.75887619693711	Not Significant	NC_000962.3	Mycobrowser_v4	CDS	1456565	1457542	.	+	Locus=Rv1300;Name=hemK;Function=Possibly	Locus=Rv1300;Name=hemK;Function=Possibly	hemK	Possibly	NA
1309	Rv1301	-0.470435907839455	7.62180858663915	-6.1327590833062	0.00116147637998613	0.0140387145059194	-0.862488208905096	Not Significant	NC_000962.3	Mycobrowser_v4	CDS	1457558	1458211	.	+	Locus=Rv1301;Name=Rv1301;Function=Function	Locus=Rv1301;Name=Rv1301;Function=Function	Rv1301	Function	NA
1310	Rv1302	-0.330831943660987	7.84293486965785	-2.98901881470835	0.0268872609154053	0.0884574974494991	-4.38202254652075	Not Significant	NC_000962.3	Mycobrowser_v4	CDS	1458295	1459509	.	+	Locus=Rv1302;Name=rfe;Function=Thought	Locus=Rv1302;Name=rfe;Function=Thought	rfe	Thought	NA
1311	Rv1303	-0.135021067613526	9.72847755536239	-0.52326069902074	0.621073007948367	0.748255329720748	-7.34873668608675	Not Significant	NC_000962.3	Mycobrowser_v4	CDS	1459766	1460251	.	+	Locus=Rv1303;Name=Rv1303;Function=Function	Locus=Rv1303;Name=Rv1303;Function=Function	Rv1303	Function	NA
1312	Rv1304	-0.760057728847128	8.82326076832763	-2.95363647646171	0.0280843286479261	0.0910109967508145	-4.42947909215713	Not Significant	NC_000962.3	Mycobrowser_v4	CDS	1460244	1460996	.	+	Locus=Rv1304;Name=atpB;Function=Key	Locus=Rv1304;Name=atpB;Function=Key	atpB	Key	NA
1313	Rv1305	-0.679958349728243	7.58658366395769	-3.36612543764102	0.0171023540153556	0.0657934471391168	-3.8855007001526	Not Significant	NC_000962.3	Mycobrowser_v4	CDS	1461045	1461290	.	+	Locus=Rv1305;Name=atpE;Function=This	Locus=Rv1305;Name=atpE;Function=This	atpE	This	NA
1314	Rv1306	-0.562606238327819	8.64811559904679	-2.95522261577266	0.0280294307968377	0.0909294601750316	-4.42734880787321	Not Significant	NC_000962.3	Mycobrowser_v4	CDS	1461321	1461836	.	+	Locus=Rv1306;Name=atpF;Function=This	Locus=Rv1306;Name=atpF;Function=This	atpF	This	NA
1315	Rv1307	-0.618549650239	8.5086506321302	-3.76877642854757	0.010810767793426	0.0487938864375499	-3.37664965271554	Not Significant	NC_000962.3	Mycobrowser_v4	CDS	1461843	1463183	.	+	Locus=Rv1307;Name=atpH;Function=This	Locus=Rv1307;Name=atpH;Function=This	atpH	This	NA
1316	Rv1308	-0.719074874856799	11.3766665230861	-4.22962599266219	0.00659444815942592	0.036518664044694	-2.82373433893584	Not Significant	NC_000962.3	Mycobrowser_v4	CDS	1463228	1464877	.	+	Locus=Rv1308;Name=atpA;Function=Produces	Locus=Rv1308;Name=atpA;Function=Produces	atpA	Produces	NA
1317	Rv1309	-0.877303984298173	9.97017309907181	-4.44691725532046	0.00528091871243867	0.0318163090229277	-2.57412374715932	Not Significant	NC_000962.3	Mycobrowser_v4	CDS	1464884	1465801	.	+	Locus=Rv1309;Name=atpG;Function=Produces	Locus=Rv1309;Name=atpG;Function=Produces	atpG	Produces	NA
1318	Rv1310	-0.791161262936985	11.1947547575093	-4.42423544678428	0.00540307867270874	0.0323223193117141	-2.59984931313086	Not Significant	NC_000962.3	Mycobrowser_v4	CDS	1465841	1467301	.	+	Locus=Rv1310;Name=atpD;Function=Produces	Locus=Rv1310;Name=atpD;Function=Produces	atpD	Produces	NA
1319	Rv1311	-0.433318433104049	6.8616832868595	-6.03067267569424	0.00126117475922339	0.0143905988653101	-0.955749134328801	Not Significant	NC_000962.3	Mycobrowser_v4	CDS	1467315	1467680	.	+	Locus=Rv1311;Name=atpC;Function=Produces	Locus=Rv1311;Name=atpC;Function=Produces	atpC	Produces	NA
1320	Rv1312	-0.19740847163401	7.19591537139299	-2.25511774151181	0.068694599135924	0.163573451392577	-5.38557697061749	Not Significant	NC_000962.3	Mycobrowser_v4	CDS	1467688	1468131	.	+	Locus=Rv1312;Name=Rv1312;Function=Unknown;Product=Conserved	Locus=Rv1312;Name=Rv1312;Function=Unknown;Product=Conserved	Rv1312	Unknown	Conserved
1321	Rv1314c	-0.148630218361053	7.82625896690451	-0.299748786365009	0.775307565949829	0.85651349607628	-7.45356871745205	Not Significant	NC_000962.3	Mycobrowser_v4	CDS	1469671	1470252	.	-	Locus=Rv1314c;Name=Rv1314c;Function=Function	Locus=Rv1314c;Name=Rv1314c;Function=Function	Rv1314c	Function	NA
1322	Rv1315	0.129755634917798	7.56258091488454	0.838799243068849	0.436313814192204	0.590490375559152	-7.11625065919074	Not Significant	NC_000962.3	Mycobrowser_v4	CDS	1470321	1471577	.	+	Locus=Rv1315;Name=murA;Function=Involved	Locus=Rv1315;Name=murA;Function=Involved	murA	Involved	NA
1323	Rv1316c	-0.65743193322233	8.95815063192693	-3.92575423718054	0.00910247463351842	0.0439652017852723	-3.18472021231613	Not Significant	NC_000962.3	Mycobrowser_v4	CDS	1477134	1477631	.	-	Locus=Rv1316c;Name=ogt;Function=Repair	Locus=Rv1316c;Name=ogt;Function=Repair	ogt	Repair	NA
1324	Rv1317c	-0.429630728867787	8.32633168433024	-4.92647208864957	0.00331109110405963	0.0239727783152132	-2.04786538458182	Not Significant	NC_000962.3	Mycobrowser_v4	CDS	1477628	1479118	.	-	Locus=Rv1317c;Name=alkA;Function=Involved	Locus=Rv1317c;Name=alkA;Function=Involved	alkA	Involved	NA
1325	Rv1318c	-0.575322110988232	7.25896625984258	-6.86437712258113	0.00066316529366884	0.0103792989904527	-0.228144350905661	Not Significant	NC_000962.3	Mycobrowser_v4	CDS	1479199	1480824	.	-	Locus=Rv1318c;Name=Rv1318c;Function=Thought	Locus=Rv1318c;Name=Rv1318c;Function=Thought	Rv1318c	Thought	NA
1326	Rv1319c	-0.589897375856275	6.85122642891429	-6.60442398188257	0.000804647413573095	0.0115290365969367	-0.446933052937204	Not Significant	NC_000962.3	Mycobrowser_v4	CDS	1480894	1482501	.	-	Locus=Rv1319c;Name=Rv1319c;Function=Thought	Locus=Rv1319c;Name=Rv1319c;Function=Thought	Rv1319c	Thought	NA
1327	Rv1320c	0.0602201727428167	8.5956509101905	0.49353837014379	0.640603905199467	0.764029851595369	-7.36572887639978	Not Significant	NC_000962.3	Mycobrowser_v4	CDS	1482514	1484217	.	-	Locus=Rv1320c;Name=Rv1320c;Function=Thought	Locus=Rv1320c;Name=Rv1320c;Function=Thought	Rv1320c	Thought	NA
1328	Rv1321	-0.139790679322494	8.07302362805668	-0.617543216813823	0.561411142290961	0.69764117681878	-7.28897355434497	Not Significant	NC_000962.3	Mycobrowser_v4	CDS	1484279	1484959	.	+	Locus=Rv1321;Name=Rv1321;Function=Function	Locus=Rv1321;Name=Rv1321;Function=Function	Rv1321	Function	NA
[truncated: 2,562 more rows]
